# Supplementary material for: An efficient algorithm for identifying primary phenotype attractors of a large-scale Boolean network
Source: BMC Syst Biol. 2016 Oct 7;10:95. doi: 10.1186/s12918-016-0338-4 (PMC5055661; doi:10.1186/s12918-016-0338-4)
Supplement: Additional file 2: — Attractors for proliferation in the Mitogen-activated protein kinase (MAPK) model. (XLSX 60 kb) [file 12918_2016_338_MOESM2_ESM.xlsx]

## Sheet: (a)Original update rules
	Update rules for nodes in the MAPK network
	AKT*	PDK1 & !PTEN
	AP1*	JUN & (FOS | ATF2)
	Apoptosis*	!BCL2 & !ERK & FOXO3 & p53
	ATF2*	JNK | p38
	ATM*	DNA_damage
	BCL2*	CREB & AKT
	CREB*	MSK
	DNA_damage	input
	DUSP1*	CREB
	EGFR*	(EGFR_stimulus | SPRY) & !(PKC | GRB2)
	EGFR_stimulus	input
	ELK1*	ERK | JNK | p38
	ERK*	MEK1_2
	FGFR3*	FGFR3_stimulus & !(GRB2 | PKC)
	FGFR3_stimulus	input
	FOS*	ERK & RSK & (ELK1 | CREB)
	FOXO3*	JNK & !AKT
	FRS2*	FGFR3 & !SPRY & !GRB2
	GAB1*	GRB2 | PI3K
	GADD45*	SMAD | p53
	GRB2*	EGFR | FRS2 | TGFBR
	Growth_Arrest*	p21
	JNK*	(TAOK & MAP3K1_3) | (MAP3K1_3 & MTK1) | (TAOK & MTK1) | (TAK1 & MTK1) | (TAK1 & MAP3K1_3) | (TAK1 & TAOK) | ((TAOK | MTK1 | MAP3K1_3 | TAK1) & !DUSP1)
	JUN*	JNK
	MAP3K1_3*	RAS
	MAX*	p38
	MDM2*	(p53 | AKT) & !p14
	MEK1_2*	(RAF | MAP3K1_3) & !(PPP2CA | AP1)
	MSK*	ERK | p38
	MTK1*	GADD45
	MYC*	(MSK & MAX) | (MSK & AKT)
	p14*	MYC
	p21*	!AKT & p53
	p38*	(TAOK & MAP3K1_3) | (MAP3K1_3 & MTK1) | (TAOK & MTK1) | (TAK1 & MTK1) | (TAK1 & MAP3K1_3) | (TAK1 & TAOK) | ((TAOK | MTK1 | MAP3K1_3 | TAK1) & !DUSP1)
	p53*	(ATM & p38) | ((ATM | p38) & !MDM2)
	p70*	PDK1 & ERK
	PDK1*	PI3K
	PI3K*	GAB1 | (RAS & SOS)
	PKC*	PLCG
	PLCG*	EGFR | FGFR3
	PPP2CA*	p38
	Proliferation*	p70 & MYC & !p21
	PTEN*	p53
	RAF*	(RAS | PKC) & !(ERK | AKT)
	RAS*	SOS | PLCG
	RSK*	ERK
	SMAD*	TGFBR
	SOS*	GRB2 & !RSK
	SPRY*	ERK
	TAK1*	TGFBR
	TAOK*	ATM
	TGFBR*	TGFBR_stimulus
	TGFBR_stimulus	input

## Sheet: (b)SCCs
Name	SCC ID	number of nodes in SCC
Apoptosis	1
BCL2	2
FOXO3	3
Proliferation	4
Growth_Arrest	5
p21	6
p70	7
AKT	8	1
AP1	8	2
ATF2	8	3
CREB	8	4
DUSP1	8	5
EGFR	8	6
ELK1	8	7
ERK	8	8
FGFR3	8	9
FOS	8	10
FRS2	8	11
GAB1	8	12
GADD45	8	13
GRB2	8	14
JNK	8	15
JUN	8	16
MAP3K1_3	8	17
MAX	8	18
MDM2	8	19
MEK1_2	8	20
MSK	8	21
MTK1	8	22
MYC	8	23
p14	8	24
p38	8	25
p53	8	26
PDK1	8	27
PI3K	8	28
PKC	8	29
PLCG	8	30
PPP2CA	8	31
PTEN	8	32
RAF	8	33
RAS	8	34
RSK	8	35
SOS	8	36
SPRY	8	37
TAOK	9
ATM	10
DNA_damage	11
EGFR_stimulus	12
FGFR3_stimulus	13
SMAD	14
TAK1	15
TGFBR	16
TGFBR_stimulus	17

## Sheet: (c)Semi-simplified update rules
												ESENs
	External values	Original update rules										Fixed values of external and secondary-external nodes			Semi-simplified update rules
		AKT*	PDK1 & !PTEN												AKT*	PDK1 & !PTEN
		AP1*	JUN & (FOS | ATF2)												AP1*	JUN
		Apoptosis*	!BCL2 & !ERK & FOXO3 & p53									Apoptosis*	0
		ATF2*	JNK | p38												ATF2*	JNK | p38
		ATM*	DNA_damage									ATM*	0
		BCL2*	CREB & AKT												BCL2*	AKT
		CREB*	MSK									CREB*	1
	0	DNA_damage	input									DNA_damage	0
		DUSP1*	CREB									DUSP1*	1
		EGFR*	(EGFR_stimulus | SPRY) & !(PKC | GRB2)												EGFR*	!(PKC | GRB2)
	0	EGFR_stimulus	input									EGFR_stimulus	0
		ELK1*	ERK | JNK | p38									ELK1*	1
	1	ERK*	MEK1_2									ERK*	1
		FGFR3*	FGFR3_stimulus & !(GRB2 | PKC)									FGFR3*	0
	0	FGFR3_stimulus	input									FGFR3_stimulus	0
		FOS*	ERK & RSK & (ELK1 | CREB)									FOS*	1
		FOXO3*	JNK & !AKT												FOXO3*	JNK & !AKT
		FRS2*	FGFR3 & !SPRY & !GRB2									FRS2*	0
		GAB1*	GRB2 | PI3K												GAB1*	GRB2 | PI3K
		GADD45*	SMAD | p53												GADD45*	p53
		GRB2*	EGFR | FRS2 | TGFBR												GRB2*	EGFR
		Growth_Arrest*	p21												Growth_Arrest*	p21
		JNK*	(TAOK & MAP3K1_3) | (MAP3K1_3 & MTK1) | (TAOK & MTK1) | (TAK1 & MTK1) | (TAK1 & MAP3K1_3) | (TAK1 & TAOK) | ((TAOK | MTK1 | MAP3K1_3 | TAK1) & !DUSP1)												JNK*	MAP3K1_3 &MTK1
		JUN*	JNK												JUN*	JNK
		MAP3K1_3*	RAS												MAP3K1_3*	RAS
		MAX*	p38												MAX*	p38
		MDM2*	(p53 | AKT) & !p14												MDM2*	(p53 | AKT) & !p14
		MEK1_2*	(RAF | MAP3K1_3) & !(PPP2CA | AP1)												MEK1_2*	MAP3K1_3 & !(PPP2CA | AP1)
		MSK*	ERK | p38									MSK*	1
		MTK1*	GADD45												MTK1*	GADD45
		MYC*	(MSK & MAX) | (MSK & AKT)												MYC*	MAX | AKT
		p14*	MYC												p14*	MYC
		p21*	!AKT & p53												p21*	!AKT & p53
		p38*	(TAOK & MAP3K1_3) | (MAP3K1_3 & MTK1) | (TAOK & MTK1) | (TAK1 & MTK1) | (TAK1 & MAP3K1_3) | (TAK1 & TAOK) | ((TAOK | MTK1 | MAP3K1_3 | TAK1) & !DUSP1)												p38*	MAP3K1_3 &MTK1
		p53*	(ATM & p38) | ((ATM | p38) & !MDM2)												p53*	p38 & !MDM2
		p70*	PDK1 & ERK												p70*	PDK1
		PDK1*	PI3K												PDK1*	PI3K
		PI3K*	GAB1 | (RAS & SOS)												PI3K*	GAB1
		PKC*	PLCG												PKC*	PLCG
		PLCG*	EGFR | FGFR3												PLCG*	EGFR
		PPP2CA*	p38												PPP2CA*	p38
		Proliferation*	p70 & MYC & !p21												Proliferation*	p70 & MYC & !p21
		PTEN*	p53												PTEN*	p53
		RAF*	(RAS | PKC) & !(ERK | AKT)									RAF*	0
		RAS*	SOS | PLCG												RAS*	PLCG
		RSK*	ERK									RSK*	1
		SMAD*	TGFBR									SMAD*	0
		SOS*	GRB2 & !RSK									SOS*	0
		SPRY*	ERK									SPRY*	1
		TAK1*	TGFBR									TAK1*	0
		TAOK*	ATM									TAOK*	0
		TGFBR*	TGFBR_stimulus									TGFBR*	0
	0	TGFBR_stimulus	input									TGFBR_stimulus	0

## Sheet: (d)Fully-simplified update rule
																								PSPNs
	Semi-simplified update rules					Phenotype values	Semi-simplified update rules					Equivalent phenotype values	Semi-simplified update rules					Equivalent phenotype values	Semi-simplified update rules without eqivalent phenotype nodes					Fixed values of phenotype and secondary-phenotype nodes			Fully-simplified update rules
	AKT*	PDK1 & !PTEN					AKT*	PDK1 & !PTEN					AKT*	PDK1 & !PTEN					AKT*	PDK1 & !PTEN							AKT*	!PTEN
	AP1*	JUN					AP1*	JUN					AP1*	JUN					AP1*	JUN							AP1*	JUN
	ATF2*	JNK | p38					ATF2*	JNK | p38					ATF2*	JNK | p38					ATF2*	JNK | p38							ATF2*	JNK | p38
	BCL2*	AKT					BCL2*	AKT					BCL2*	AKT					BCL2*	AKT							BCL2*	AKT
	EGFR*	!(PKC | GRB2)					EGFR*	!(PKC | GRB2)					EGFR*	!(PKC | GRB2)					EGFR*	!(PKC | GRB2)							EGFR*	!(PKC | GRB2)
	FOXO3*	JNK & !AKT					FOXO3*	JNK & !AKT					FOXO3*	JNK & !AKT					FOXO3*	JNK & !AKT							FOXO3*	JNK & !AKT
	GAB1*	GRB2 | PI3K					GAB1*	GRB2 | PI3K				1	GAB1*	GRB2 | PI3K				1	GAB1*	1				GAB1*	1
	GADD45*	p53					GADD45*	p53					GADD45*	p53					GADD45*	p53							GADD45*	p53
	GRB2*	EGFR					GRB2*	EGFR					GRB2*	EGFR					GRB2*	EGFR							GRB2*	EGFR
	Growth_Arrest*	p21					Growth_Arrest*	p21					Growth_Arrest*	p21					Growth_Arrest*	0				Growth_Arrest*	0
	JNK*	MAP3K1_3 &MTK1					JNK*	MAP3K1_3 &MTK1					JNK*	MAP3K1_3 &MTK1					JNK*	MAP3K1_3 &MTK1							JNK*	MAP3K1_3 &MTK1
	JUN*	JNK					JUN*	JNK					JUN*	JNK					JUN*	JNK							JUN*	JNK
	MAP3K1_3*	RAS					MAP3K1_3*	RAS					MAP3K1_3*	RAS					MAP3K1_3*	RAS							MAP3K1_3*	RAS
	MAX*	p38					MAX*	p38					MAX*	p38					MAX*	p38							MAX*	p38
	MDM2*	(p53 | AKT) & !p14					MDM2*	(p53 | AKT) & !p14					MDM2*	(p53 | AKT) & !p14					MDM2*	0				MDM2*	0
	MEK1_2*	MAP3K1_3 & !(PPP2CA | AP1)					MEK1_2*	MAP3K1_3 & !(PPP2CA | AP1)					MEK1_2*	MAP3K1_3 & !(PPP2CA | AP1)					MEK1_2*	MAP3K1_3 & !(PPP2CA | AP1)							MEK1_2*	MAP3K1_3 & !(PPP2CA | AP1)
	MTK1*	GADD45					MTK1*	GADD45					MTK1*	GADD45					MTK1*	GADD45							MTK1*	GADD45
	MYC*	MAX | AKT				1	MYC*	MAX | AKT				1	MYC*	MAX | AKT				1	MYC*					MYC*	1
	p14*	MYC					p14*	MYC					p14*	MYC					p14*	1				p14*	1
	p21*	!AKT & p53				0	p21*	!AKT & p53				0	p21*	!AKT & p53				0	p21*					p21*	0
	p38*	MAP3K1_3 &MTK1					p38*	MAP3K1_3 &MTK1					p38*	MAP3K1_3 &MTK1					p38*	MAP3K1_3 &MTK1							p38*	MAP3K1_3 &MTK1
	p53*	p38 & !MDM2					p53*	p38 & !MDM2					p53*	p38 & !MDM2					p53*	p38 & !MDM2							p53*	p38
	p70*	PDK1				1	p70*	PDK1				1	p70*	PDK1				1	p70*					p70*	1
	PDK1*	PI3K					PDK1*	PI3K				1	PDK1*	PI3K				1	PDK1*					PDK1*	1
	PI3K*	GAB1					PI3K*	GAB1				1	PI3K*	GAB1				1	PI3K*					PI3K*	1
	PKC*	PLCG					PKC*	PLCG					PKC*	PLCG					PKC*	PLCG							PKC*	PLCG
	PLCG*	EGFR					PLCG*	EGFR					PLCG*	EGFR					PLCG*	EGFR							PLCG*	EGFR
	PPP2CA*	p38					PPP2CA*	p38					PPP2CA*	p38					PPP2CA*	p38							PPP2CA*	p38
	Proliferation*	p70 & MYC & !p21				1	Proliferation*	p70 & MYC & !p21				1	Proliferation*	p70 & MYC & !p21				1	Proliferation*					Proliferation*	1
	PTEN*	p53					PTEN*	p53					PTEN*	p53					PTEN*	p53							PTEN*	p53
	RAS*	PLCG					RAS*	PLCG					RAS*	PLCG					RAS*	PLCG							RAS*	PLCG
																											Secondary-phenotype equations
						Process for finding secondary-phenotype equations						Process for finding secondary-phenotype equations						Candidates for secondary-phenotype equations									1=MAX | AKT
						Proliferation=1						Proliferation=1						1=MAX | AKT									0=!AKT & p53
						if and only if (p70,MYC,p21)=(1,1,0)						if and only if (p70,MYC,p21)=(1,1,0)						0=!AKT & p53
						Note that						Note that						Therefore the fixed values conclude that the candidates become secondary-phenotype equations
						p70=1 if and only if 1=PDK1						p70=1 if and only if 1=PDK1 if and only if (PDK1, PI3K,GAB1)=(1,1,1)
						MYC=1 if and only if 1=MAX | AKT						MYC=1 if and only if 1=MAX | AKT
						p21=0 if and only if 0=!AKT & p53						p21=0 if and only if 0=!AKT & p53
												Therefore
												Proliferation=1
												if and only if (p70,MYC,p21)=(1,1,0)
												if and only if (p70,MYC,p21)=(1,1,0)
													(PDK1,PI3K,GAB1)=(1,1,1)
													1=MAX | AKT
													0=!AKT & p53

## Sheet: (e)V(1,1)attractor
Attractors of V(1,1)
	GRB2*	EGFR
	PKC*	PLCG
	EGFR*	!(PKC | GRB2)
	PLCG*	EGFR
				t=0					t=1					t=2					t=3					t=4					t=5
				GRB2	PKC	EGFR	PLCG		GRB2	PKC	EGFR	PLCG		GRB2	PKC	EGFR	PLCG		GRB2	PKC	EGFR	PLCG		GRB2	PKC	EGFR	PLCG		GRB2	PKC	EGFR	PLCG
				0	0	0	0		0	0	1	0		1	0	1	1		1	1	0	1		0	1	0	0		0	0	0	0
				1	0	0	0		0	0	0	0		0	0	1	0		1	0	1	1		1	1	0	1		0	1	0	0
				0	1	0	0		0	0	0	0		0	0	1	0		1	0	1	1		1	1	0	1		0	1	0	0
				0	0	1	0		1	0	1	1		1	1	0	1		0	1	0	0		0	0	0	0		0	0	1	0
				0	0	0	1		0	1	1	0		1	0	0	1		0	1	0	0		0	0	0	0		0	0	1	0
				1	1	0	0		0	0	0	0		0	0	1	0		1	0	1	1		1	1	0	1		0	1	0	0
				1	0	1	0		1	0	0	1		0	1	0	0		0	0	0	0		0	0	1	0		1	0	1	1
				1	0	0	1		0	1	0	0		0	0	0	0		0	0	1	0		1	0	1	1		1	1	0	1
				0	1	1	0		1	0	0	1		0	1	0	0		0	0	0	0		0	0	1	0		1	0	1	1
				0	1	0	1		0	1	0	0		0	0	0	0		0	0	1	0		1	0	1	1		1	1	0	1
				0	0	1	1		1	1	1	1		1	1	0	1		0	1	0	0		0	0	0	0		0	0	1	0
				1	1	1	0		1	0	0	1		0	1	0	0		0	0	0	0		0	0	1	0		1	0	1	1
				1	1	0	1		0	1	0	0		0	0	0	0		0	0	1	0		1	0	1	1		1	1	0	1
				1	0	1	1		1	1	0	1		0	1	0	0		0	0	0	0		0	0	1	0		1	0	1	1
				0	1	1	1		1	1	0	1		0	1	0	0		0	0	0	0		0	0	1	0		1	0	1	1
				1	1	1	1		1	1	0	1		0	1	0	0		0	0	0	0		0	0	1	0		1	0	1	1

## Sheet: (f)V(4,1)attractor
Attractor of nodes (p38, p53, GADD45, MTK1) with input signal from MAP3K1_3
	in=MAP3K1_3=1,1,0,0,0(period 5)
	x1=p38				p38*=MAP3K1_3 & MTK1
	x2=p53				p53*=p38
	x3=GADD45				GADD45*=p53
	x4=MTK1				MTK1*=GADD45
	t=0						t=1						t=2						t=3						t=4						t=5						t=6						t=7						t=8
	in	x1	x2	x3	x4		in	x1	x2	x3	x4		in	x1	x2	x3	x4		in	x1	x2	x3	x4		in	x1	x2	x3	x4		in	x1	x2	x3	x4		in	x1	x2	x3	x4		in	x1	x2	x3	x4		in
	1	0	0	0	0		1	0	0	0	0		0	0	0	0	0		0	0	0	0	0		0	0	0	0	0		1	0	0	0	0		1	0	0	0	0		0	0	0	0	0		0
	1	0	0	0	1		1	1	0	0	0		0	0	1	0	0		0	0	0	1	0		0	0	0	0	1		1	0	0	0	0		1	0	0	0	0		0	0	0	0	0		0
	1	0	0	1	0		1	0	0	0	1		0	1	0	0	0		0	0	1	0	0		0	0	0	1	0		1	0	0	0	1		1	1	0	0	0		0	0	1	0	0		0
	1	0	0	1	1		1	1	0	0	1		0	1	1	0	0		0	0	1	1	0		0	0	0	1	1		1	0	0	0	1		1	1	0	0	0		0	0	1	0	0		0
	1	0	1	0	0		1	0	0	1	0		0	0	0	0	1		0	0	0	0	0		0	0	0	0	0		1	0	0	0	0		1	0	0	0	0		0	0	0	0	0		0
	1	0	1	0	1		1	1	0	1	0		0	0	1	0	1		0	0	0	1	0		0	0	0	0	1		1	0	0	0	0		1	0	0	0	0		0	0	0	0	0		0
	1	0	1	1	0		1	0	0	1	1		0	1	0	0	1		0	0	1	0	0		0	0	0	1	0		1	0	0	0	1		1	1	0	0	0		0	0	1	0	0		0
	1	0	1	1	1		1	1	0	1	1		0	1	1	0	1		0	0	1	1	0		0	0	0	1	1		1	0	0	0	1		1	1	0	0	0		0	0	1	0	0		0
	1	1	0	0	0		1	0	1	0	0		0	0	0	1	0		0	0	0	0	1		0	0	0	0	0		1	0	0	0	0		1	0	0	0	0		0	0	0	0	0		0
	1	1	0	0	1		1	1	1	0	0		0	0	1	1	0		0	0	0	1	1		0	0	0	0	1		1	0	0	0	0		1	0	0	0	0		0	0	0	0	0		0
	1	1	0	1	0		1	0	1	0	1		0	1	0	1	0		0	0	1	0	1		0	0	0	1	0		1	0	0	0	1		1	1	0	0	0		0	0	1	0	0		0
	1	1	0	1	1		1	1	1	0	1		0	1	1	1	0		0	0	1	1	1		0	0	0	1	1		1	0	0	0	1		1	1	0	0	0		0	0	1	0	0		0
	1	1	1	0	0		1	0	1	1	0		0	0	0	1	1		0	0	0	0	1		0	0	0	0	0		1	0	0	0	0		1	0	0	0	0		0	0	0	0	0		0
	1	1	1	0	1		1	1	1	1	0		0	0	1	1	1		0	0	0	1	1		0	0	0	0	1		1	0	0	0	0		1	0	0	0	0		0	0	0	0	0		0
	1	1	1	1	0		1	0	1	1	1		0	1	0	1	1		0	0	1	0	1		0	0	0	1	0		1	0	0	0	1		1	1	0	0	0		0	0	1	0	0		0
	1	1	1	1	1		1	1	1	1	1		0	1	1	1	1		0	0	1	1	1		0	0	0	1	1		1	0	0	0	1		1	1	0	0	0		0	0	1	0	0		0
[truncated: 14 more columns]

## Sheet: (g)Global attractor
Global attractor for proliferation in the MAPK network
	t=1	t=2	t=3	t=4	t=5	t=6		Original update rules
AKT	1	1	1	1	1	1		AKT*	PDK1 & !PTEN
AP1	0	0	0	0	0	0		AP1*	JUN & (FOS | ATF2)
Apoptosis	0	0	0	0	0	0		Apoptosis*	!BCL2 & !ERK & FOXO3 & p53
ATF2	0	0	0	0	0	0		ATF2*	JNK | p38
ATM	0	0	0	0	0	0		ATM*	DNA_damage
BCL2	1	1	1	1	1	1		BCL2*	CREB & AKT
CREB	1	1	1	1	1	1		CREB*	MSK
DNA_damage	0	0	0	0	0	0		DNA_damage	input
DUSP1	1	1	1	1	1	1		DUSP1*	CREB
EGFR	0	0	1	1	0	0		EGFR*	(EGFR_stimulus | SPRY) & !(PKC | GRB2)
EGFR_stimulus	0	0	0	0	0	0		EGFR_stimulus	input
ELK1	1	1	1	1	1	1		ELK1*	ERK | JNK | p38
ERK	1	1	1	1	1	1		ERK*	MEK1_2
FGFR3	0	0	0	0	0	0		FGFR3*	FGFR3_stimulus & !(GRB2 | PKC)
FGFR3_stimulus	0	0	0	0	0	0		FGFR3_stimulus	input
FOS	1	1	1	1	1	1		FOS*	ERK & RSK & (ELK1 | CREB)
FOXO3	0	0	0	0	0	0		FOXO3*	JNK & !AKT
FRS2	0	0	0	0	0	0		FRS2*	FGFR3 & !SPRY & !GRB2
GAB1	1	1	1	1	1	1		GAB1*	GRB2 | PI3K
GADD45	0	0	0	0	0	0		GADD45*	SMAD | p53
GRB2	0	0	0	1	1	0		GRB2*	EGFR | FRS2 | TGFBR
Growth_Arrest	0	0	0	0	0	0		Growth_Arrest*	p21
JNK	0	0	0	0	0	0		JNK*	(TAOK & MAP3K1_3) | (MAP3K1_3 & MTK1) | (TAOK & MTK1) | (TAK1 & MTK1) | (TAK1 & MAP3K1_3) | (TAK1 & TAOK) | ((TAOK | MTK1 | MAP3K1_3 | TAK1) & !DUSP1)
JUN	0	0	0	0	0	0		JUN*	JNK
MAP3K1_3	1	1	0	0	0	1		MAP3K1_3*	RAS
MAX	0	0	0	0	0	0		MAX*	p38
MDM2	0	0	0	0	0	0		MDM2*	(p53 | AKT) & !p14
MEK1_2	0	1	1	0	0	0		MEK1_2*	(RAF | MAP3K1_3) & !(PPP2CA | AP1)
MSK	1	1	1	1	1	1		MSK*	ERK | p38
MTK1	0	0	0	0	0	0		MTK1*	GADD45
MYC	1	1	1	1	1	1		MYC*	(MSK & MAX) | (MSK & AKT)
p14	1	1	1	1	1	1		p14*	MYC
p21	0	0	0	0	0	0		p21*	!AKT & p53
p38	0	0	0	0	0	0		p38*	(TAOK & MAP3K1_3) | (MAP3K1_3 & MTK1) | (TAOK & MTK1) | (TAK1 & MTK1) | (TAK1 & MAP3K1_3) | (TAK1 & TAOK) | ((TAOK | MTK1 | MAP3K1_3 | TAK1) & !DUSP1)
p53	0	0	0	0	0	0		p53*	(ATM & p38) | ((ATM | p38) & !MDM2)
p70	1	1	1	1	1	1		p70*	PDK1 & ERK
PDK1	1	1	1	1	1	1		PDK1*	PI3K
PI3K	1	1	1	1	1	1		PI3K*	GAB1 | (RAS & SOS)
PKC	1	0	0	0	1	1		PKC*	PLCG
PLCG	0	0	0	1	1	0		PLCG*	EGFR | FGFR3
PPP2CA	0	0	0	0	0	0		PPP2CA*	p38
Proliferation	1	1	1	1	1	1		Proliferation*	p70 & MYC & !p21
PTEN	0	0	0	0	0	0		PTEN*	p53
RAF	0	0	0	0	0	0		RAF*	(RAS | PKC) & !(ERK | AKT)
RAS	1	0	0	0	1	1		RAS*	SOS | PLCG
RSK	1	1	1	1	1	1		RSK*	ERK
SMAD	0	0	0	0	0	0		SMAD*	TGFBR
SOS	0	0	0	0	0	0		SOS*	GRB2 & !RSK
SPRY	1	1	1	1	1	1		SPRY*	ERK
TAK1	0	0	0	0	0	0		TAK1*	TGFBR
TAOK	0	0	0	0	0	0		TAOK*	ATM
TGFBR	0	0	0	0	0	0		TGFBR*	TGFBR_stimulus
TGFBR_stimulus	0	0	0	0	0	0		TGFBR_stimulus	input
