# Supplementary material for: An efficient algorithm for identifying primary phenotype attractors of a large-scale Boolean network
Source: BMC Syst Biol. 2016 Oct 7;10:95. doi: 10.1186/s12918-016-0338-4 (PMC5055661; doi:10.1186/s12918-016-0338-4)
Supplement: Additional file 3: — Attractors for apoptosis in the Mitogen-activated protein kinase (MAPK) model. (XLSX 47 kb) [file 12918_2016_338_MOESM3_ESM.xlsx]

## Sheet: (a)Original update rules
	Update rules for nodes in the MAPK network
	AKT*	PDK1 & !PTEN
	AP1*	JUN & (FOS | ATF2)
	Apoptosis*	!BCL2 & !ERK & FOXO3 & p53
	ATF2*	JNK | p38
	ATM*	DNA_damage
	BCL2*	CREB & AKT
	CREB*	MSK
	DNA_damage	input
	DUSP1*	CREB
	EGFR*	(EGFR_stimulus | SPRY) & !(PKC | GRB2)
	EGFR_stimulus	input
	ELK1*	ERK | JNK | p38
	ERK*	MEK1_2
	FGFR3*	FGFR3_stimulus & !(GRB2 | PKC)
	FGFR3_stimulus	input
	FOS*	ERK & RSK & (ELK1 | CREB)
	FOXO3*	JNK & !AKT
	FRS2*	FGFR3 & !SPRY & !GRB2
	GAB1*	GRB2 | PI3K
	GADD45*	SMAD | p53
	GRB2*	EGFR | FRS2 | TGFBR
	Growth_Arrest*	p21
	JNK*	(TAOK & MAP3K1_3) | (MAP3K1_3 & MTK1) | (TAOK & MTK1) | (TAK1 & MTK1) | (TAK1 & MAP3K1_3) | (TAK1 & TAOK) | ((TAOK | MTK1 | MAP3K1_3 | TAK1) & !DUSP1)
	JUN*	JNK
	MAP3K1_3*	RAS
	MAX*	p38
	MDM2*	(p53 | AKT) & !p14
	MEK1_2*	(RAF | MAP3K1_3) & !(PPP2CA | AP1)
	MSK*	ERK | p38
	MTK1*	GADD45
	MYC*	(MSK & MAX) | (MSK & AKT)
	p14*	MYC
	p21*	!AKT & p53
	p38*	(TAOK & MAP3K1_3) | (MAP3K1_3 & MTK1) | (TAOK & MTK1) | (TAK1 & MTK1) | (TAK1 & MAP3K1_3) | (TAK1 & TAOK) | ((TAOK | MTK1 | MAP3K1_3 | TAK1) & !DUSP1)
	p53*	(ATM & p38) | ((ATM | p38) & !MDM2)
	p70*	PDK1 & ERK
	PDK1*	PI3K
	PI3K*	GAB1 | (RAS & SOS)
	PKC*	PLCG
	PLCG*	EGFR | FGFR3
	PPP2CA*	p38
	Proliferation*	p70 & MYC & !p21
	PTEN*	p53
	RAF*	(RAS | PKC) & !(ERK | AKT)
	RAS*	SOS | PLCG
	RSK*	ERK
	SMAD*	TGFBR
	SOS*	GRB2 & !RSK
	SPRY*	ERK
	TAK1*	TGFBR
	TAOK*	ATM
	TGFBR*	TGFBR_stimulus
	TGFBR_stimulus	input

## Sheet: (b)Semi-simplified update rules
												ESENs
	External values	Original update rules										Fixed values of external and secondary-external nodes			Semi-simplified update rules
		AKT*	PDK1 & !PTEN												AKT*	PDK1 & !PTEN
		AP1*	JUN & (FOS | ATF2)												AP1*	JUN & (FOS | ATF2)
		Apoptosis*	!BCL2 & !ERK & FOXO3 & p53												Apoptosis*	!BCL2 & !ERK & FOXO3 & p53
		ATF2*	JNK | p38												ATF2*	JNK | p38
		ATM*	DNA_damage									ATM*	0
		BCL2*	CREB & AKT												BCL2*	CREB & AKT
		CREB*	MSK												CREB*	MSK
	0	DNA_damage	input									DNA_damage	0
		DUSP1*	CREB												DUSP1*	CREB
		EGFR*	(EGFR_stimulus | SPRY) & !(PKC | GRB2)									EGFR*	0
	0	EGFR_stimulus	input									EGFR_stimulus	0
		ELK1*	ERK | JNK | p38												ELK1*	ERK | JNK | p38
		ERK*	MEK1_2												ERK*	MEK1_2
	1	FGFR3*	FGFR3_stimulus & !(GRB2 | PKC)									FGFR3*	1
	0	FGFR3_stimulus	input									FGFR3_stimulus	0
		FOS*	ERK & RSK & (ELK1 | CREB)												FOS*	ERK & RSK & (ELK1 | CREB)
		FOXO3*	JNK & !AKT												FOXO3*	JNK & !AKT
		FRS2*	FGFR3 & !SPRY & !GRB2												FRS2*	!SPRY & !GRB2
		GAB1*	GRB2 | PI3K												GAB1*	GRB2 | PI3K
		GADD45*	SMAD | p53												GADD45*	p53
		GRB2*	EGFR | FRS2 | TGFBR												GRB2*	FRS2
		Growth_Arrest*	p21												Growth_Arrest*	p21
		JNK*	(TAOK & MAP3K1_3) | (MAP3K1_3 & MTK1) | (TAOK & MTK1) | (TAK1 & MTK1) | (TAK1 & MAP3K1_3) | (TAK1 & TAOK) | ((TAOK | MTK1 | MAP3K1_3 | TAK1) & !DUSP1)												JNK*	MTK1 | !DUSP1
		JUN*	JNK												JUN*	JNK
		MAP3K1_3*	RAS									MAP3K1_3*	1
		MAX*	p38												MAX*	p38
		MDM2*	(p53 | AKT) & !p14												MDM2*	(p53 | AKT) & !p14
		MEK1_2*	(RAF | MAP3K1_3) & !(PPP2CA | AP1)												MEK1_2*	!(PPP2CA | AP1)
		MSK*	ERK | p38												MSK*	ERK | p38
		MTK1*	GADD45												MTK1*	GADD45
		MYC*	(MSK & MAX) | (MSK & AKT)												MYC*	(MSK & MAX) | (MSK & AKT)
		p14*	MYC												p14*	MYC
		p21*	!AKT & p53												p21*	!AKT & p53
		p38*	(TAOK & MAP3K1_3) | (MAP3K1_3 & MTK1) | (TAOK & MTK1) | (TAK1 & MTK1) | (TAK1 & MAP3K1_3) | (TAK1 & TAOK) | ((TAOK | MTK1 | MAP3K1_3 | TAK1) & !DUSP1)												p38*	MTK1 | !DUSP1
		p53*	(ATM & p38) | ((ATM | p38) & !MDM2)												p53*	p38 & !MDM2
		p70*	PDK1 & ERK												p70*	PDK1 & ERK
		PDK1*	PI3K												PDK1*	PI3K
		PI3K*	GAB1 | (RAS & SOS)												PI3K*	GAB1 | SOS
		PKC*	PLCG									PKC*	1
		PLCG*	EGFR | FGFR3									PLCG*	1
		PPP2CA*	p38												PPP2CA*	p38
		Proliferation*	p70 & MYC & !p21												Proliferation*	p70 & MYC & !p21
		PTEN*	p53												PTEN*	p53
		RAF*	(RAS | PKC) & !(ERK | AKT)												RAF*	!(ERK | AKT)
		RAS*	SOS | PLCG									RAS*	1
		RSK*	ERK												RSK*	ERK
		SMAD*	TGFBR									SMAD*	0
		SOS*	GRB2 & !RSK												SOS*	GRB2 & !RSK
		SPRY*	ERK												SPRY*	ERK
		TAK1*	TGFBR									TAK1*	0
		TAOK*	ATM									TAOK*	0
		TGFBR*	TGFBR_stimulus									TGFBR*	0
	0	TGFBR_stimulus	input									TGFBR_stimulus	0

## Sheet: (c)Fully-simplified update rule
																									PSPNs
	Semi-simplified update rules					Phenotype values	Semi-simplified update rules					Equivalent phenotype values	Semi-simplified update rules							Equivalent phenotype values	Semi-simplified update rules without eqivalent phenotype nodes				Fixed values of phenotype and secondary-phenotype nodes			Fully-simplified update rules
	AKT*	PDK1 & !PTEN					AKT*	PDK1 & !PTEN				0	AKT*	PDK1 & !PTEN						0	AKT*				AKT*	0
	AP1*	JUN & (FOS | ATF2)					AP1*	JUN & (FOS | ATF2)					AP1*	JUN & (FOS | ATF2)							AP1*	1			AP1*	1
	Apoptosis*	!BCL2 & !ERK & FOXO3 & p53				1	Apoptosis*	!BCL2 & !ERK & FOXO3 & p53				1	Apoptosis*	!BCL2 & !ERK & FOXO3 & p53						1	Apoptosis*				Apoptosis*	1
	ATF2*	JNK | p38					ATF2*	JNK | p38					ATF2*	JNK | p38							ATF2*	1			ATF2*	1
	BCL2*	CREB & AKT				0	BCL2*	CREB & AKT				0	BCL2*	CREB & AKT						0	BCL2*				BCL2*	0
	CREB*	MSK					CREB*	MSK					CREB*	MSK							CREB*	1			CREB*	1
	DUSP1*	CREB					DUSP1*	CREB					DUSP1*	CREB							DUSP1*	1			DUSP1*	1
	ELK1*	ERK | JNK | p38					ELK1*	ERK | JNK | p38					ELK1*	ERK | JNK | p38							ELK1*	1			ELK1*	1
	ERK*	MEK1_2				0	ERK*	MEK1_2				0	ERK*	MEK1_2						0	ERK*				ERK*	0
	FOS*	ERK & RSK & (ELK1 | CREB)					FOS*	ERK & RSK & (ELK1 | CREB)					FOS*	ERK & RSK & (ELK1 | CREB)							FOS*	0			FOS*	0
	FOXO3*	JNK & !AKT				1	FOXO3*	JNK & !AKT				1	FOXO3*	JNK & !AKT						1	FOXO3*				FOXO3*	1
	FRS2*	!SPRY & !GRB2					FRS2*	!SPRY & !GRB2					FRS2*	!SPRY & !GRB2							FRS2*	!GRB2						FRS2*	!GRB2
	GAB1*	GRB2 | PI3K					GAB1*	GRB2 | PI3K					GAB1*	GRB2 | PI3K							GAB1*	GRB2 | PI3K						GAB1*	GRB2 | PI3K
	GADD45*	p53					GADD45*	p53					GADD45*	p53							GADD45*	1			GADD45*	1
	GRB2*	FRS2					GRB2*	FRS2					GRB2*	FRS2							GRB2*	FRS2						GRB2*	FRS2
	Growth_Arrest*	p21					Growth_Arrest*	p21					Growth_Arrest*	p21							Growth_Arrest*	1			Growth_Arrest*	1
	JNK*	MTK1 | !DUSP1					JNK*	MTK1 | !DUSP1				1	JNK*	MTK1 | !DUSP1						1	JNK*				JNK*	1
	JUN*	JNK					JUN*	JNK					JUN*	JNK							JUN*	1			JUN*	1
	MAX*	p38					MAX*	p38				1	MAX*	p38						1	MAX*				MAX*	1
	MDM2*	(p53 | AKT) & !p14					MDM2*	(p53 | AKT) & !p14				0	MDM2*	(p53 | AKT) & !p14						0	MDM2*				MDM2*	0
	MEK1_2*	!(PPP2CA | AP1)					MEK1_2*	!(PPP2CA | AP1)				0	MEK1_2*	!(PPP2CA | AP1)						0	MEK1_2*				MEK1_2*	0
	MSK*	ERK | p38					MSK*	ERK | p38				1	MSK*	ERK | p38						1	MSK*				MSK*	1
	MTK1*	GADD45					MTK1*	GADD45					MTK1*	GADD45							MTK1*	1			MTK1*	1
	MYC*	(MSK & MAX) | (MSK & AKT)					MYC*	(MSK & MAX) | (MSK & AKT)				1	MYC*	(MSK & MAX) | (MSK & AKT)						1	MYC*				MYC*	1
	p14*	MYC					p14*	MYC				1	p14*	MYC						1	p14*				p14*	1
	p21*	!AKT & p53					p21*	!AKT & p53					p21*	!AKT & p53							p21*	1			p21*	1
	p38*	MTK1 | !DUSP1					p38*	MTK1 | !DUSP1				1	p38*	MTK1 | !DUSP1						1	p38*				p38*	1
	p53*	p38 & !MDM2				1	p53*	p38 & !MDM2				1	p53*	p38 & !MDM2						1	p53*				p53*	1
	p70*	PDK1 & ERK					p70*	PDK1 & ERK					p70*	PDK1 & ERK							p70*	0			p70*	0
	PDK1*	PI3K					PDK1*	PI3K					PDK1*	PI3K							PDK1*	PI3K						PDK1*	PI3K
	PI3K*	GAB1 | SOS					PI3K*	GAB1 | SOS					PI3K*	GAB1 | SOS							PI3K*	GAB1 | SOS						PI3K*	GAB1 | SOS
	PPP2CA*	p38					PPP2CA*	p38					PPP2CA*	p38							PPP2CA*	1			PPP2CA*	1
	Proliferation*	p70 & MYC & !p21					Proliferation*	p70 & MYC & !p21					Proliferation*	p70 & MYC & !p21							Proliferation*	0			Proliferation*	0
	PTEN*	p53					PTEN*	p53					PTEN*	p53							PTEN*	1			PTEN*	1
	RAF*	!(ERK | AKT)					RAF*	!(ERK | AKT)					RAF*	!(ERK | AKT)							RAF*	1			RAF*	1
	RSK*	ERK					RSK*	ERK					RSK*	ERK							RSK*	0			RSK*	0
	SOS*	GRB2 & !RSK					SOS*	GRB2 & !RSK					SOS*	GRB2 & !RSK							SOS*	GRB2 & !R나=GRB2 & !0=GRB2						SOS*	GRB2
	SPRY*	ERK					SPRY*	ERK					SPRY*	ERK							SPRY*	0			SPRY*	0
																												No secondary-phenotype equation
						Process for finding secondary-phenotype equations						Process for finding secondary-phenotype equations								Candidates for secondary-phenotype equations
						Apoptosis=1						Note that								0=!(PPP2CA | AP1)
						if and only if (BCL2, ERK, FOXO3, p53)=(0,0,1,1)						BCL2=0 if and only if 0=CREB & AKT								1=MTK1 | !DUSP1
												ERK=0 if and only if MEK1_2=0, 0=!(PPP2CA | AP1)								0=PDK1 & !PTEN
						Note that						FOXO3=1 if and only if (JNK, AKT)=(1,0), 1=MTK1 | !DUSP1, 0=PDK1 & !PTEN
						BCL2=0 if and only if 0=CREB & AKT						p53=1 if and only if (p38, MDM2)=(1,0), 1=MTK1 | !DUSP1, 0=(p53 | AKT) & !p14								The candidates hold for the fixed values.
						ERK=0 if and only if 0=MEK1_2														Therefore there exists no secondary-phenotype equation.
						FOXO3=1 if and only if 1=JNK & !AKT						Then
						p53=1 if and only if 1=p38 & !MDM2						Apoptosis=1
												if and only if (BCL2, ERK, FOXO3, p53)=(0,0,1,1)
												if and only if
													MEK1_2=0, 0=!(PPP2CA | AP1)
													(JNK, AKT)=(1,0), 1=MTK1 | !DUSP1, 0=PDK1 & !PTEN
													(p38, MDM2)=(1,0), 0=!p14
												Note that under the condition Apoptosis=1,
												0=!p14
												if and only if 1=MYC=(MSK & MAX) | (MSK & AKT)=MSK & MAX
												if and only if (MYC, MSK, MAX)=(1,1,1), 1=ERK | p38, 1=p38
												if and only if (MYC, MSK, MAX)=(1,1,1)
												Therefore
												Apoptosis=1
												if and only if (BCL2, ERK, FOXO3, p53)=(0,0,1,1)
												if and only if (BCL2, ERK, FOXO3, p53)=(0,0,1,1)
													MEK1_2=0, 0=!(PPP2CA | AP1)
													(JNK, AKT)=(1,0), 1=MTK1 | !DUSP1, 0=PDK1 & !PTEN
													(p38, MDM2, p14, MYC, MSK, MAX)=(1,0,1,1,1)

## Sheet: (d)V(1,1)attractor
Attractors of V(1,1)
	FRS2*	!GRB2
	GRB2*	FRS2
				t=0			t=1			t=2			t=3			t=4
				FRS2	GRB2		FRS2	GRB2		FRS2	GRB2		FRS2	GRB2		FRS2	GRB2
				0	0		1	0		1	1		0	1		0	0
				0	1		0	0		1	0		1	1		0	1
				1	0		1	1		0	1		0	0		1	0
				1	1		0	1		0	0		1	0		1	1

## Sheet: (e)V(3,1)attractor
Attractors of nodes (p38, p53, GADD45, MTK1) with input signal from MAP3K1_3
	in1=GRB2=0,0,1,1(period 4)
	in2=SOS=1,0,0,1(period 4)
	GRB2SOS=01,00,10,11(period 4)
	x1=PI3K				PI3K*=GAB1 | SOS
	x2=GAB1				GAB1*=GRB2 | PI3K
	t=0						t=1						t=2						t=3						t=4						t=5						t=6						t=7
	in1	in2	x1	x2			in1	in2	x1	x2			in1	in2	x1	x2			in1	in2	x1	x2			in1	in2	x1	x2			in1	in2	x1	x2			in1	in2	x1	x2			in1	in2	x1	x2
	0	1	0	0			0	0	1	0			1	0	0	1			1	1	1	1			0	1	1	1			0	0	1	1			1	0	1	1			1	1	1	1
	0	1	0	1			0	0	1	0			1	0	0	1			1	1	1	1			0	1	1	1			0	0	1	1			1	0	1	1			1	1	1	1
	0	1	1	0			0	0	1	1			1	0	1	1			1	1	1	1			0	1	1	1			0	0	1	1			1	0	1	1			1	1	1	1
	0	1	1	1			0	0	1	1			1	0	1	1			1	1	1	1			0	1	1	1			0	0	1	1			1	0	1	1			1	1	1	1

## Sheet: (f)Global attractor
Global attractor for apoptosis in the MAPK network
	t=1	t=2	t=3	t=4	t=5		Original update rule
AKT	0	0	0	0	0		AKT*	PDK1 & !PTEN
AP1	1	1	1	1	1		AP1*	JUN & (FOS | ATF2)
Apoptosis	1	1	1	1	1		Apoptosis*	!BCL2 & !ERK & FOXO3 & p53
ATF2	1	1	1	1	1		ATF2*	JNK | p38
ATM	0	0	0	0	0		ATM*	DNA_damage
BCL2	0	0	0	0	0		BCL2*	CREB & AKT
CREB	1	1	1	1	1		CREB*	MSK
DNA_damage	0	0	0	0	0		DNA_damage	input
DUSP1	1	1	1	1	1		DUSP1*	CREB
EGFR	0	0	0	0	0		EGFR*	(EGFR_stimulus | SPRY) & !(PKC | GRB2)
EGFR_stimulus	0	0	0	0	0		EGFR_stimulus	input
ELK1	1	1	1	1	1		ELK1*	ERK | JNK | p38
ERK	0	0	0	0	0		ERK*	MEK1_2
FGFR3	1	1	1	1	1		FGFR3*	FGFR3_stimulus & !(GRB2 | PKC)
FGFR3_stimulus	0	0	0	0	0		FGFR3_stimulus	input
FOS	0	0	0	0	0		FOS*	ERK & RSK & (ELK1 | CREB)
FOXO3	1	1	1	1	1		FOXO3*	JNK & !AKT
FRS2	0	1	1	0	0		FRS2*	FGFR3 & !SPRY & !GRB2
GAB1	1	1	1	1	1		GAB1*	GRB2 | PI3K
GADD45	1	1	1	1	1		GADD45*	SMAD | p53
GRB2	0	0	1	1	0		GRB2*	EGFR | FRS2 | TGFBR
Growth_Arrest	1	1	1	1	1		Growth_Arrest*	p21
JNK	1	1	1	1	1		JNK*	(TAOK & MAP3K1_3) | (MAP3K1_3 & MTK1) | (TAOK & MTK1) | (TAK1 & MTK1) | (TAK1 & MAP3K1_3) | (TAK1 & TAOK) | ((TAOK | MTK1 | MAP3K1_3 | TAK1) & !DUSP1)
JUN	1	1	1	1	1		JUN*	JNK
MAP3K1_3	1	1	1	1	1		MAP3K1_3*	RAS
MAX	1	1	1	1	1		MAX*	p38
MDM2	0	0	0	0	0		MDM2*	(p53 | AKT) & !p14
MEK1_2	0	0	0	0	0		MEK1_2*	(RAF | MAP3K1_3) & !(PPP2CA | AP1)
MSK	1	1	1	1	1		MSK*	ERK | p38
MTK1	1	1	1	1	1		MTK1*	GADD45
MYC	1	1	1	1	1		MYC*	(MSK & MAX) | (MSK & AKT)
p14	1	1	1	1	1		p14*	MYC
p21	1	1	1	1	1		p21*	!AKT & p53
p38	1	1	1	1	1		p38*	(TAOK & MAP3K1_3) | (MAP3K1_3 & MTK1) | (TAOK & MTK1) | (TAK1 & MTK1) | (TAK1 & MAP3K1_3) | (TAK1 & TAOK) | ((TAOK | MTK1 | MAP3K1_3 | TAK1) & !DUSP1)
p53	1	1	1	1	1		p53*	(ATM & p38) | ((ATM | p38) & !MDM2)
p70	0	0	0	0	0		p70*	PDK1 & ERK
PDK1	1	1	1	1	1		PDK1*	PI3K
PI3K	1	1	1	1	1		PI3K*	GAB1 | (RAS & SOS)
PKC	1	1	1	1	1		PKC*	PLCG
PLCG	1	1	1	1	1		PLCG*	EGFR | FGFR3
PPP2CA	1	1	1	1	1		PPP2CA*	p38
Proliferation	0	0	0	0	0		Proliferation*	p70 & MYC & !p21
PTEN	1	1	1	1	1		PTEN*	p53
RAF	1	1	1	1	1		RAF*	(RAS | PKC) & !(ERK | AKT)
RAS	1	1	1	1	1		RAS*	SOS | PLCG
RSK	0	0	0	0	0		RSK*	ERK
SMAD	0	0	0	0	0		SMAD*	TGFBR
SOS	1	0	0	1	1		SOS*	GRB2 & !RSK
SPRY	0	0	0	0	0		SPRY*	ERK
TAK1	0	0	0	0	0		TAK1*	TGFBR
TAOK	0	0	0	0	0		TAOK*	ATM
TGFBR	0	0	0	0	0		TGFBR*	TGFBR_stimulus
TGFBR_stimulus	0	0	0	0	0		TGFBR_stimulus	input
