# Supplementary material for: An efficient algorithm for identifying primary phenotype attractors of a large-scale Boolean network
Source: BMC Syst Biol. 2016 Oct 7;10:95. doi: 10.1186/s12918-016-0338-4 (PMC5055661; doi:10.1186/s12918-016-0338-4)
Supplement: Additional file 4: — Attractors for proliferation in the colitis-associated colon cancer (CACC) model. (XLSX 61 kb) [file 12918_2016_338_MOESM4_ESM.xlsx]

## Sheet: (a)Original update rules
Update rules for nodes in the CACC network
ATM*	ROS						ROS		0	*
ASK1*	ROS and not P21						ROS		0	*
AKT*	PI3K and not (PP2A or CASP3)						PI3K		1	*
BAX*	((TBID or P53) and PP2A) and not AKT						0		0	*	*
BCATENIN*	not (GSK3B and APC)						1		1		*
BCL2*	(STAT3 or NFKB) and not (P53 or PP2A)						(STAT3 or NFKB) and not P53		not P53
CASP3*	(CASP8 or CASP9) and not IAP						0		0	*	*
CASP8*	FADD and not (CFLIP or P21)						FADD and not CFLIP		0	*
CASP9*	CYTC and not (IAP or P21)						CYTC and not IAP		0	*
CERAMIDE*	SMASE and not SPHK1						0		0	*	*
CFLIP*	NFKB						NFKB		1	*
COX2*	S1P and TNFR						TNFR		TNFR
CYCLIND1*	(BCATENIN or STAT3 or JUN) and not GSK3B						1		1	*	*
CYTC*	MOMP						MOMP		0	*
EP2*	PGE2						PGE2		PGE2
ERK*	MEK						1		1	*	*
FAS*	CTL						CTL		CTL
FADD*	TNFR or FAS						TNFR or FAS		TNFR or FAS
FOS*	ERK						1		1	*	*
GP130*	IL6						1		1	*	*
GSK3B*	not (EP2 or AKT)						0		0	*	*
IAP*	(NFKB or STAT3) and not SMAC						(NFKB or STAT3) and not SMAC		1
IKB*	not IKK						not IKK		0
IKK*	AKT or (S1P and TNFR)						AKT or TNFR		1
JAK*	GP130 and not SOCS	SOCS					not SOCS		0	*
JNK*	ASK1 or MEKK1						ASK1 or MEKK1		MEKK1
JUN*	((BCATENIN or ERK) and JNK) and not GSK3B						JNK		JNK
MDM2*	(P53 and AKT) and not (GSK3B or ATM)						(P53 and AKT) and not ATM		P53
MEK*	RAF or ROS						1		1	*	*
MEKK1*	CERAMIDE or TGFR or TNFR						TNFR		TNFR
MOMP*	(BAX or TBID or CERAMIDE) and not BCL2						TBID and not BCL2		0	*
NFKB*	not IKB						not IKB		1	*
P21*	(P53 or SMAD) and not (GSK3B or CASP3)						0		P53		*
P53*	(PTEN or JNK or ATM) and not MDM2						(PTEN or JNK or ATM) and not MDM2		JNK and not MDM2
PGE2*	COX2						COX2		COX2
PI3K*	(EP2 or RAS) and not PTEN						not PTEN		1	*
PP2A*	CERAMIDE and not AKT						0		0	*	*
PTEN*	P53 and not (NFKB or JUN)						P53 and not (NFKB or JUN)		0	*
RAF*	CERAMIDE or RAS						1		1	*	*
RAS*	EP2 or GP130						1		1	*	*
ROS*	TNFR and not SOD						TNFR and not SOD		0	*
SOD*	NFKB or STAT3						NFKB or STAT3		1	*
S1P*	SPHK1						1		1	*	*
SMAC*	MOMP						MOMP		0	*
SMAD*	TGFR and not JUN						0		0	*	*
SMAD7*	SMAD or NFKB						NFKB		1	*
SMASE*	P53 or FADD						P53 or FADD		P53 or FADD
SPHK1*	ERK or TNFR						1		1	*	*
STAT3*	JAK						JAK		1	*
SOCS*	STAT3						STAT3		1	*
TBID*	CASP8 and not BCL2						CASP8 and not BCL2		0	*
TGFR*	TGFB and not SMAD7						0		0	*	*
TNFR*	TNFA						TNFA		TNFA
TREG*	(IL10 or DC) and not IL6						0		0	*	*
TNFA*	MAC						MAC		MAC
TH2*	IL4 and not (IFNG or TGFB)						not IFNG		IL4 and not IFNG
TH1*	(IL12 or IFNG) and not (IL10 or TGFB or IL4)						0		(IL12 or IFNG) and not (IL10 or IL4)		*
TGFB*	TREG						0		0	*	*
MAC*	(IFNG or CCL2) and not IL10						(IFNG or CCL2) and not IL10		not IL10
IL6*	MAC or DC or NFKB						1		1	*	*
IL4*	DC or TH2						1		DC or TH2		*
IL12*	DC or MAC						1		DC or MAC		*
IL10*	TREG or TH2						TH2		TH2
IFNG*	TH1 or CTL						CTL		TH1 or CTL
CTL*	IFNG and not TGFB						IFNG		IFNG
DC*	(CCL2 or TNFA) and not IL10						1		not IL10		*
CCL2*	NFKB						NFKB		1	*
PROLIFERATION*	(FOS and CYCLIND1) and not (P21 or CASP3)						1		not P21		*
APOPTOSIS*	CASP3						0		0	*	*
APC*	input						1		1	*	*

## Sheet: (b)SCCs
	Name	SCC ID	number of nodes in SCC
	PROLIFERATION	1
	CYCLIND1	2
	FOS	3
	APOPTOSIS	4
	ATM	5	1
	ASK1	5	2
	AKT	5	3
	BAX	5	4
	BCATENIN	5	5
	BCL2	5	6
	CASP3	5	7
	CASP8	5	8
	CASP9	5	9
	CERAMIDE	5	10
	CFLIP	5	11
	COX2	5	12
	CYTC	5	13
	EP2	5	14
	ERK	5	15
	FAS	5	16
	FADD	5	17
	GP130	5	18
	GSK3B	5	19
	IAP	5	20
	IKB	5	21
	IKK	5	22
	JAK	5	23
	JNK	5	24
	JUN	5	25
	MDM2	5	26
	MEK	5	27
	MEKK1	5	28
	MOMP	5	29
	NFKB	5	30
	P21	5	31
	P53	5	32
	PGE2	5	33
	PI3K	5	34
	PP2A	5	35
	PTEN	5	36
	RAF	5	37
	RAS	5	38
	ROS	5	39
	SOD	5	40
	S1P	5	41
	SMAC	5	42
	SMAD	5	43
	SMAD7	5	44
	SMASE	5	45
	SPHK1	5	46
	STAT3	5	47
	SOCS	5	48
	TBID	5	49
	TGFR	5	50
	TNFR	5	51
	TREG	5	52
	TNFA	5	53
	TH2	5	54
	TH1	5	55
	TGFB	5	56
	MAC	5	57
	IL6	5	58
	IL4	5	59
	IL12	5	60
	IL10	5	61
	IFNG	5	62
	CTL	5	63
	DC	5	64
	CCL2	5	65
	APC	6

## Sheet: (c)Semi-simplified update rules
								ESENs
	External values	Original update rules						Fixed values of external and secondary-external nodes			Semi-simplified update rules
		ATM*	ROS								ATM*	ROS
		ASK1*	ROS and not P21								ASK1*	ROS and not P21
		AKT*	PI3K and not (PP2A or CASP3)								AKT*	PI3K and not CASP3
		BAX*	((TBID or P53) and PP2A) and not AKT					BAX*	0
		BCATENIN*	not (GSK3B and APC)								BCATENIN*	not GSK3B
		BCL2*	(STAT3 or NFKB) and not (P53 or PP2A)								BCL2*	(STAT3 or NFKB) and not P53
		CASP3*	(CASP8 or CASP9) and not IAP								CASP3*	(CASP8 or CASP9) and not IAP
		CASP8*	FADD and not (CFLIP or P21)								CASP8*	FADD and not (CFLIP or P21)
		CASP9*	CYTC and not (IAP or P21)								CASP9*	CYTC and not (IAP or P21)
		CERAMIDE*	SMASE and not SPHK1					CERAMIDE*	0
		CFLIP*	NFKB								CFLIP*	NFKB
		COX2*	S1P and TNFR								COX2*	TNFR
		CYCLIND1*	(BCATENIN or STAT3 or JUN) and not GSK3B								CYCLIND1*	(BCATENIN or STAT3 or JUN) and not GSK3B
		CYTC*	MOMP								CYTC*	MOMP
		EP2*	PGE2								EP2*	PGE2
		ERK*	MEK					ERK*	1
		FAS*	CTL								FAS*	CTL
		FADD*	TNFR or FAS								FADD*	TNFR or FAS
		FOS*	ERK					FOS*	1
		GP130*	IL6					GP130*	1
		GSK3B*	not (EP2 or AKT)								GSK3B*	not (EP2 or AKT)
		IAP*	(NFKB or STAT3) and not SMAC								IAP*	(NFKB or STAT3) and not SMAC
		IKB*	not IKK								IKB*	not IKK
		IKK*	(AKT or (S1P and TNFR))								IKK*	AKT or TNFR
		JAK*	GP130 and not SOCS	SOCS							JAK*	not SOCS
		JNK*	ASK1 or MEKK1								JNK*	ASK1 or MEKK1
		JUN*	((BCATENIN or ERK) and JNK) and not GSK3B								JUN*	JNK and not GSK3B
		MDM2*	(P53 and AKT) and not (GSK3B or ATM)								MDM2*	(P53 and AKT) and not (GSK3B or ATM)
		MEK*	RAF or ROS					MEK*	1
		MEKK1*	CERAMIDE or TGFR or TNFR								MEKK1*	TNFR
		MOMP*	(BAX or TBID or CERAMIDE) and not BCL2								MOMP*	TBID and not BCL2
		NFKB*	not IKB								NFKB*	not IKB
		P21*	(P53 or SMAD) and not (GSK3B or CASP3)								P21*	P53 and not (GSK3B or CASP3)
		P53*	(PTEN or JNK or ATM) and not MDM2								P53*	(PTEN or JNK or ATM) and not MDM2
		PGE2*	COX2								PGE2*	COX2
		PI3K*	(EP2 or RAS) and not PTEN								PI3K*	not PTEN
		PP2A*	CERAMIDE and not AKT					PP2A*	0
		PTEN*	P53 and not (NFKB or JUN)								PTEN*	P53 and not (NFKB or JUN)
		RAF*	CERAMIDE or RAS					RAF*	1
		RAS*	EP2 or GP130					RAS*	1
		ROS*	TNFR and not SOD								ROS*	TNFR and not SOD
		SOD*	NFKB or STAT3								SOD*	NFKB or STAT3
		S1P*	SPHK1					S1P*	1
		SMAC*	MOMP								SMAC*	MOMP
		SMAD*	TGFR and not JUN					SMAD*	0
		SMAD7*	SMAD or NFKB								SMAD7*	NFKB
		SMASE*	P53 or FADD								SMASE*	P53 or FADD
		SPHK1*	ERK or TNFR					SPHK1*	1
		STAT3*	JAK								STAT3*	JAK
		SOCS*	STAT3								SOCS*	STAT3
		TBID*	CASP8 and not BCL2								TBID*	CASP8 and not BCL2
		TGFR*	TGFB and not SMAD7					TGFR*	0
		TNFR*	TNFA								TNFR*	TNFA
		TREG*	(IL10 or DC) and not IL6					TREG*	0
		TNFA*	MAC								TNFA*	MAC
		TH2*	IL4 and not (IFNG or TGFB)								TH2*	not IFNG
		TH1*	(IL12 or IFNG) and not (IL10 or TGFB or IL4)					TH1*	0
		TGFB*	TREG					TGFB*	0
		MAC*	(IFNG or CCL2) and not IL10								MAC*	(IFNG or CCL2) and not IL10
		IL6*	MAC or DC or NFKB					IL6*	1
		IL4*	DC or TH2					IL4*	1
		IL12*	DC or MAC					IL12*	1
		IL10*	TREG or TH2								IL10*	TH2
		IFNG*	TH1 or CTL								IFNG*	CTL
		CTL*	IFNG and not TGFB								CTL*	IFNG
	1	DC*	(CCL2 or TNFA) and not IL10					DC*	1
		CCL2*	NFKB								CCL2*	NFKB
		PROLIFERATION*	(FOS and CYCLIND1) and not (P21 or CASP3)								PROLIFERATION*	CYCLIND1 and not (P21 or CASP3)
		APOPTOSIS*	CASP3								APOPTOSIS*	CASP3
	1	APC*	input					APC*	1

## Sheet: (d)Fully-simplified update rule
																									PSPNs
	Semi-simplified update rule					Phenotype values	Semi-simplified update rule					Equivalent phenotype values	Semi-simplified update rules					Equivalent phenotype values	Semi-simplified update rules without eqivalent phenotype nodes			Semi-simplified update rules without eqivalent phenotype nodes			Fixed values of phenotype and secondary-phenotype nodes			Fully-simplified update rule
	ATM*	ROS					ATM*	ROS					ATM*	ROS					ATM*	0		ATM*	0		ATM*	0
	ASK1*	ROS and not P21					ASK1*	ROS and not P21					ASK1*	ROS and not P21					ASK1*	0		ASK1*	0		ASK1*	0
	AKT*	PI3K and not CASP3					AKT*	PI3K and not CASP3					AKT*	PI3K and not CASP3					AKT*	1		AKT*	1		AKT*	1
	BCATENIN*	not GSK3B					BCATENIN*	not GSK3B					BCATENIN*	not GSK3B					BCATENIN*	1		BCATENIN*	1		BCATENIN*	1
	BCL2*	(STAT3 or NFKB) and not P53					BCL2*	(STAT3 or NFKB) and not P53					BCL2*	(STAT3 or NFKB) and not P53					BCL2*	1		BCL2*	1		BCL2*	1
	CASP3*	(CASP8 or CASP9) and not IAP				0	CASP3*	(CASP8 or CASP9) and not IAP				0	CASP3*	(CASP8 or CASP9) and not IAP				0	CASP3*			CASP3*	0		CASP3*	0
	CASP8*	FADD and not (CFLIP or P21)					CASP8*	FADD and not (CFLIP or P21)					CASP8*	FADD and not (CFLIP or P21)					CASP8*	0		CASP8*	0		CASP8*	0
	CASP9*	CYTC and not (IAP or P21)					CASP9*	CYTC and not (IAP or P21)					CASP9*	CYTC and not (IAP or P21)					CASP9*	0		CASP9*	0		CASP9*	0
	CFLIP*	NFKB					CFLIP*	NFKB					CFLIP*	NFKB					CFLIP*	1		CFLIP*	1		CFLIP*	1
	COX2*	TNFR					COX2*	TNFR					COX2*	TNFR					COX2*	TNFR		COX2*	0		COX2*	0
	CYCLIND1*	(BCATENIN or STAT3 or JUN) and not GSK3B				1	CYCLIND1*	(BCATENIN or STAT3 or JUN) and not GSK3B				1	CYCLIND1*	(BCATENIN or STAT3 or JUN) and not GSK3B				1	CYCLIND1*			CYCLIND1*	1		CYCLIND1*	1
	CYTC*	MOMP					CYTC*	MOMP					CYTC*	MOMP					CYTC*	0		CYTC*	0		CYTC*	0
	EP2*	PGE2					EP2*	PGE2					EP2*	PGE2					EP2*	PGE2		EP2*	0		EP2*	0
	FAS*	CTL					FAS*	CTL					FAS*	CTL					FAS*	CTL		FAS*	0		FAS*	0
	FADD*	TNFR or FAS					FADD*	TNFR or FAS					FADD*	TNFR or FAS					FADD*	TNFR or FAS		FADD*	0		FADD*	0
	GSK3B*	not (EP2 or AKT)					GSK3B*	not (EP2 or AKT)				0	GSK3B*	not (EP2 or AKT)				0	GSK3B*			GSK3B*	0		GSK3B*	0
	IAP*	(NFKB or STAT3) and not SMAC					IAP*	(NFKB or STAT3) and not SMAC					IAP*	(NFKB or STAT3) and not SMAC					IAP*	1		IAP*	1		IAP*	1
	IKB*	not IKK					IKB*	not IKK					IKB*	not IKK					IKB*	0		IKB*	0		IKB*	0
	IKK*	AKT or TNFR					IKK*	AKT or TNFR					IKK*	AKT or TNFR					IKK*	1		IKK*	1		IKK*	1
	JAK*	not SOCS					JAK*	not SOCS					JAK*	not SOCS					JAK*	not SOCS		JAK*	not SOCS					JAK*	not SOCS
	JNK*	ASK1 or MEKK1					JNK*	ASK1 or MEKK1					JNK*	ASK1 or MEKK1					JNK*	MEKK1=0		JNK*	0		JNK*	0
	JUN*	JNK and not GSK3B					JUN*	JNK and not GSK3B					JUN*	JNK and not GSK3B					JUN*	JNK		JUN*	0		JUN*	0
	MDM2*	(P53 and AKT) and not (GSK3B or ATM)					MDM2*	(P53 and AKT) and not (GSK3B or ATM)					MDM2*	(P53 and AKT) and not (GSK3B or ATM)					MDM2*	0		MDM2*	0		MDM2*	0
	MEKK1*	TNFR					MEKK1*	TNFR					MEKK1*	TNFR					MEKK1*	TNFR=0		MEKK1*	0		MEKK1*	0
	MOMP*	TBID and not BCL2					MOMP*	TBID and not BCL2					MOMP*	TBID and not BCL2					MOMP*	0		MOMP*	0		MOMP*	0
	NFKB*	not IKB					NFKB*	not IKB					NFKB*	not IKB					NFKB*	1		NFKB*	1		NFKB*	1
	P21*	P53 and not (GSK3B or CASP3)				0	P21*	P53 and not (GSK3B or CASP3)				0	P21*	P53 and not (GSK3B or CASP3)				0	P21*			P21*	0		P21*	0
	P53*	(PTEN or JNK or ATM) and not MDM2					P53*	(PTEN or JNK or ATM) and not MDM2				0	P53*	(PTEN or JNK or ATM) and not MDM2				0	P53*			P53*	0		P53*	0
	PGE2*	COX2					PGE2*	COX2					PGE2*	COX2					PGE2*	COX2		PGE2*	0		PGE2*	0
	PI3K*	not PTEN					PI3K*	not PTEN					PI3K*	not PTEN					PI3K*	1		PI3K*	1		PI3K*	1
	PTEN*	P53 and not (NFKB or JUN)					PTEN*	P53 and not (NFKB or JUN)					PTEN*	P53 and not (NFKB or JUN)					PTEN*	0		PTEN*	0		PTEN*	0
	ROS*	TNFR and not SOD					ROS*	TNFR and not SOD					ROS*	TNFR and not SOD					ROS*	0		ROS*	0		ROS*	0
	SOD*	NFKB or STAT3					SOD*	NFKB or STAT3					SOD*	NFKB or STAT3					SOD*	1		SOD*	1		SOD*	1
	SMAC*	MOMP					SMAC*	MOMP					SMAC*	MOMP					SMAC*	0		SMAC*	0		SMAC*	0
	SMAD7*	NFKB					SMAD7*	NFKB					SMAD7*	NFKB					SMAD7*	1		SMAD7*	1		SMAD7*	1
	SMASE*	P53 or FADD					SMASE*	P53 or FADD					SMASE*	P53 or FADD					SMASE*	FADD		SMASE*	0		SMASE*	0
	STAT3*	JAK					STAT3*	JAK					STAT3*	JAK					STAT3*	JAK		STAT3*	JAK					STAT3*	JAK
	SOCS*	STAT3					SOCS*	STAT3					SOCS*	STAT3					SOCS*	STAT3		SOCS*	STAT3					SOCS*	STAT3
	TBID*	CASP8 and not BCL2					TBID*	CASP8 and not BCL2					TBID*	CASP8 and not BCL2					TBID*	0		TBID*	0		TBID*	0
	TNFR*	TNFA					TNFR*	TNFA					TNFR*	TNFA					TNFR*	TNFA=0		TNFR*	0		TNFR*	0
	TNFA*	MAC					TNFA*	MAC					TNFA*	MAC					TNFA*	MAC=0		TNFA*	0		TNFA*	0
	TH2*	not IFNG					TH2*	not IFNG					TH2*	not IFNG					TH2*	not IFNG=1		TH2*	1		TH2*	1
	MAC*	(IFNG or CCL2) and not IL10					MAC*	(IFNG or CCL2) and not IL10					MAC*	(IFNG or CCL2) and not IL10					MAC*	not IL10=0		MAC*	0		MAC*	0
	IL10*	TH2					IL10*	TH2					IL10*	TH2					IL10*	TH2=1		IL10*	1		IL10*	1
	IFNG*	CTL					IFNG*	CTL					IFNG*	CTL					IFNG*	CTL=0		IFNG*	0		IFNG*	0
	CTL*	IFNG					CTL*	IFNG					CTL*	IFNG					CTL*	IFNG=0		CTL*	0		CTL*	0
	CCL2*	NFKB					CCL2*	NFKB					CCL2*	NFKB					CCL2*	1		CCL2*	1		CCL2*	1
	PROLIFERATION*	CYCLIND1 and not (P21 or CASP3)				1	PROLIFERATION*	CYCLIND1 and not (P21 or CASP3)				1	PROLIFERATION*	CYCLIND1 and not (P21 or CASP3)				1	PROLIFERATION*			PROLIFERATION*	1		PROLIFERATION*	1
	APOPTOSIS*	CASP3					APOPTOSIS*	CASP3					APOPTOSIS*	CASP3					APOPTOSIS*	0		APOPTOSIS*	0		APOPTOSIS*	0
						Process for finding secondary-phenotype equations						Process for finding secondary-phenotype equations						Candidates for secondary-phenotype equations				No secondary-phenotype equation						No secondary-phenotype equation
						PROLIFERATION=1						Note that						1=BCATENIN or STAT3 or JUN,
						if and only if (CYCLIND1, P21, CASP3)=(1,0,0)						CYCLIND1=1						0=not (EP2 or AKT)
												if and only if 1=BCATENIN or STAT3 or JUN, 0=GSK3B						0=(PTEN or JNK or ATM) and not MDM2
						Note that						if and only if 1=BCATENIN or STAT3 or JUN, GSK3B=0, 0=not (EP2 or AKT)						0=(CASP8 or CASP9) and not IAP
						CYCLIND1=1 if and only if 1=(BCATENIN or STAT3 or JUN) and not GSK3B
						P21=0 if and only if 0=P53 and not (GSK3B or CASP3)						Note that under the condition PROLIFERATION=1,						Inserting the fixed values into the candidates gives that
						CASP3=0 if and only if 0=(CASP8 or CASP9) and not IAP						P21=0						the candidates are equivalent to 0=JNK.
												if and only if 0=P53 and not (GSK3B or CASP3)=P53 and not (0 or 0)=P53
												if and only if P53=0, 0=(PTEN or JNK or ATM) and not MDM2						Note that under the condition PROLIFERATION=1
																		0=JNK
												Then						if and only if
												PROLIFERATION=1						(MEKK1_2, TNFR,TNFA,MAC,IL10,TH2,IFNG,CTL)
												if and only if (CYCLIND1, P21, CASP3)=(1,0,0)						=(0,0,0,0,1,1,0,0)
												if and only if (CYCLIND1, P21, CASP3)=(1,0,0)
													1=BCATENIN or STAT3 or JUN, GSK3B=0, 0=not (EP2 or AKT)					Therefore there exists no secondary-phenotype equation.
													P53=0, 0=(PTEN or JNK or ATM) and not MDM2
													0=(CASP8 or CASP9) and not IAP

## Sheet: (e)V(1,1)attractor
Attractors of V(1,1)
	SOCS*	STAT3
	STAT3*	JAK
	JAK*	not SOCS
				t=0				t=1				t=2				t=3				t=4				t=5				t=6				t=7
				SOCS	STAT3	JAK		SOCS	STAT3	JAK		SOCS	STAT3	JAK		SOCS	STAT3	JAK		SOCS	STAT3	JAK		SOCS	STAT3	JAK		SOCS	STAT3	JAK		SOCS	STAT3	JAK
				0	0	0		0	0	1		0	1	1		1	1	1		1	1	0		1	0	0		0	0	0		0	0	1
				0	0	1		0	1	1		1	1	1		1	1	0		1	0	0		0	0	0		0	0	1		0	1	1
				0	1	0		1	0	1		0	1	0		1	0	1		0	1	0		1	0	1		0	1	0		1	0	1
				1	0	0		0	0	0		0	0	1		0	1	1		1	1	1		1	1	0		1	0	0		0	0	0
				0	1	1		1	1	1		1	1	0		1	0	0		0	0	0		0	0	1		0	1	1		1	1	1
				1	0	1		0	1	0		1	0	1		0	1	0		1	0	1		0	1	0		1	0	1		0	1	0
				1	1	0		1	0	0		0	0	0		0	0	1		0	1	1		1	1	1		1	1	0		1	0	0
				1	1	1		1	1	0		1	0	0		0	0	0		0	0	1		0	1	1		1	1	1		1	1	0

## Sheet: (f)Global attractor-period2
Global attractor for proliferation in the CACC network
SOCS STAT3 JAK: 010, 101(period 2)
	t=1	t=2	t=3		Original update rules
ATM	0	0	0		ATM*	ROS
ASK1	0	0	0		ASK1*	ROS and not P21
AKT	1	1	1		AKT*	PI3K and not (PP2A or CASP3)
BAX	0	0	0		BAX*	((TBID or P53) and PP2A) and not AKT
BCATENIN	1	1	1		BCATENIN*	not (GSK3B and APC)
BCL2	1	1	1		BCL2*	(STAT3 or NFKB) and not (P53 or PP2A)
CASP3	0	0	0		CASP3*	(CASP8 or CASP9) and not IAP
CASP8	0	0	0		CASP8*	FADD and not (CFLIP or P21)
CASP9	0	0	0		CASP9*	CYTC and not (IAP or P21)
CERAMIDE	0	0	0		CERAMIDE*	SMASE and not SPHK1
CFLIP	1	1	1		CFLIP*	NFKB
COX2	0	0	0		COX2*	S1P and TNFR
CYCLIND1	1	1	1		CYCLIND1*	(BCATENIN or STAT3 or JUN) and not GSK3B
CYTC	0	0	0		CYTC*	MOMP
EP2	0	0	0		EP2*	PGE2
ERK	1	1	1		ERK*	MEK
FAS	0	0	0		FAS*	CTL
FADD	0	0	0		FADD*	TNFR or FAS
FOS	1	1	1		FOS*	ERK
GP130	1	1	1		GP130*	IL6
GSK3B	0	0	0		GSK3B*	not (EP2 or AKT)
IAP	1	1	1		IAP*	(NFKB or STAT3) and not SMAC
IKB	0	0	0		IKB*	not IKK
IKK	1	1	1		IKK*	AKT or (S1P and TNFR)
JAK	0	1	0		JAK*	GP130 and not SOCS	SOCS
JNK	0	0	0		JNK*	ASK1 or MEKK1
JUN	0	0	0		JUN*	((BCATENIN or ERK) and JNK) and not GSK3B
MDM2	0	0	0		MDM2*	(P53 and AKT) and not (GSK3B or ATM)
MEK	1	1	1		MEK*	RAF or ROS
MEKK1	0	0	0		MEKK1*	CERAMIDE or TGFR or TNFR
MOMP	0	0	0		MOMP*	(BAX or TBID or CERAMIDE) and not BCL2
NFKB	1	1	1		NFKB*	not IKB
P21	0	0	0		P21*	(P53 or SMAD) and not (GSK3B or CASP3)
P53	0	0	0		P53*	(PTEN or JNK or ATM) and not MDM2
PGE2	0	0	0		PGE2*	COX2
PI3K	1	1	1		PI3K*	(EP2 or RAS) and not PTEN
PP2A	0	0	0		PP2A*	CERAMIDE and not AKT
PTEN	0	0	0		PTEN*	P53 and not (NFKB or JUN)
RAF	1	1	1		RAF*	CERAMIDE or RAS
RAS	1	1	1		RAS*	EP2 or GP130
ROS	0	0	0		ROS*	TNFR and not SOD
SOD	1	1	1		SOD*	NFKB or STAT3
S1P	1	1	1		S1P*	SPHK1
SMAC	0	0	0		SMAC*	MOMP
SMAD	0	0	0		SMAD*	TGFR and not JUN
SMAD7	1	1	1		SMAD7*	SMAD or NFKB
SMASE	0	0	0		SMASE*	P53 or FADD
SPHK1	1	1	1		SPHK1*	ERK or TNFR
STAT3	1	0	1		STAT3*	JAK
SOCS	0	1	0		SOCS*	STAT3
TBID	0	0	0		TBID*	CASP8 and not BCL2
TGFR	0	0	0		TGFR*	TGFB and not SMAD7
TNFR	0	0	0		TNFR*	TNFA
TREG	0	0	0		TREG*	(IL10 or DC) and not IL6
TNFA	0	0	0		TNFA*	MAC
TH2	1	1	1		TH2*	IL4 and not (IFNG or TGFB)
TH1	0	0	0		TH1*	(IL12 or IFNG) and not (IL10 or TGFB or IL4)
TGFB	0	0	0		TGFB*	TREG
MAC	0	0	0		MAC*	(IFNG or CCL2) and not IL10
IL6	1	1	1		IL6*	MAC or DC or NFKB
IL4	1	1	1		IL4*	DC or TH2
IL12	1	1	1		IL12*	DC or MAC
IL10	1	1	1		IL10*	TREG or TH2
IFNG	0	0	0		IFNG*	TH1 or CTL
CTL	0	0	0		CTL*	IFNG and not TGFB
DC	1	1	1		DC*	(CCL2 or TNFA) and not IL10
CCL2	1	1	1		CCL2*	NFKB
PROLIFERATION	1	1	1		PROLIFERATION*	(FOS and CYCLIND1) and not (P21 or CASP3)
APOPTOSIS	0	0	0		APOPTOSIS*	CASP3
APC	1	1	1		APC*	input
Cyclic attractor of length 2

## Sheet: (g)Global attractor-period6
Global attractor for proliferation in the CACC network
SOCS STAT3 JAK: 111, 110, 100, 000, 001, 011(period 6)
	t=1	t=2	t=3	t=4	t=5	t=6	t=7		Original update rules
ATM	0	0	0	0	0	0	0		ATM*	ROS
ASK1	0	0	0	0	0	0	0		ASK1*	ROS and not P21
AKT	1	1	1	1	1	1	1		AKT*	PI3K and not (PP2A or CASP3)
BAX	0	0	0	0	0	0	0		BAX*	((TBID or P53) and PP2A) and not AKT
BCATENIN	1	1	1	1	1	1	1		BCATENIN*	not (GSK3B and APC)
BCL2	1	1	1	1	1	1	1		BCL2*	(STAT3 or NFKB) and not (P53 or PP2A)
CASP3	0	0	0	0	0	0	0		CASP3*	(CASP8 or CASP9) and not IAP
CASP8	0	0	0	0	0	0	0		CASP8*	FADD and not (CFLIP or P21)
CASP9	0	0	0	0	0	0	0		CASP9*	CYTC and not (IAP or P21)
CERAMIDE	0	0	0	0	0	0	0		CERAMIDE*	SMASE and not SPHK1
CFLIP	1	1	1	1	1	1	1		CFLIP*	NFKB
COX2	0	0	0	0	0	0	0		COX2*	S1P and TNFR
CYCLIND1	1	1	1	1	1	1	1		CYCLIND1*	(BCATENIN or STAT3 or JUN) and not GSK3B
CYTC	0	0	0	0	0	0	0		CYTC*	MOMP
EP2	0	0	0	0	0	0	0		EP2*	PGE2
ERK	1	1	1	1	1	1	1		ERK*	MEK
FAS	0	0	0	0	0	0	0		FAS*	CTL
FADD	0	0	0	0	0	0	0		FADD*	TNFR or FAS
FOS	1	1	1	1	1	1	1		FOS*	ERK
GP130	1	1	1	1	1	1	1		GP130*	IL6
GSK3B	0	0	0	0	0	0	0		GSK3B*	not (EP2 or AKT)
IAP	1	1	1	1	1	1	1		IAP*	(NFKB or STAT3) and not SMAC
IKB	0	0	0	0	0	0	0		IKB*	not IKK
IKK	1	1	1	1	1	1	1		IKK*	AKT or (S1P and TNFR)
JAK	1	0	0	0	1	1	1		JAK*	GP130 and not SOCS	SOCS
JNK	0	0	0	0	0	0	0		JNK*	ASK1 or MEKK1
JUN	0	0	0	0	0	0	0		JUN*	((BCATENIN or ERK) and JNK) and not GSK3B
MDM2	0	0	0	0	0	0	0		MDM2*	(P53 and AKT) and not (GSK3B or ATM)
MEK	1	1	1	1	1	1	1		MEK*	RAF or ROS
MEKK1	0	0	0	0	0	0	0		MEKK1*	CERAMIDE or TGFR or TNFR
MOMP	0	0	0	0	0	0	0		MOMP*	(BAX or TBID or CERAMIDE) and not BCL2
NFKB	1	1	1	1	1	1	1		NFKB*	not IKB
P21	0	0	0	0	0	0	0		P21*	(P53 or SMAD) and not (GSK3B or CASP3)
P53	0	0	0	0	0	0	0		P53*	(PTEN or JNK or ATM) and not MDM2
PGE2	0	0	0	0	0	0	0		PGE2*	COX2
PI3K	1	1	1	1	1	1	1		PI3K*	(EP2 or RAS) and not PTEN
PP2A	0	0	0	0	0	0	0		PP2A*	CERAMIDE and not AKT
PTEN	0	0	0	0	0	0	0		PTEN*	P53 and not (NFKB or JUN)
RAF	1	1	1	1	1	1	1		RAF*	CERAMIDE or RAS
RAS	1	1	1	1	1	1	1		RAS*	EP2 or GP130
ROS	0	0	0	0	0	0	0		ROS*	TNFR and not SOD
SOD	1	1	1	1	1	1	1		SOD*	NFKB or STAT3
S1P	1	1	1	1	1	1	1		S1P*	SPHK1
SMAC	0	0	0	0	0	0	0		SMAC*	MOMP
SMAD	0	0	0	0	0	0	0		SMAD*	TGFR and not JUN
SMAD7	1	1	1	1	1	1	1		SMAD7*	SMAD or NFKB
SMASE	0	0	0	0	0	0	0		SMASE*	P53 or FADD
SPHK1	1	1	1	1	1	1	1		SPHK1*	ERK or TNFR
STAT3	1	1	0	0	0	1	1		STAT3*	JAK
SOCS	1	1	1	0	0	0	1		SOCS*	STAT3
TBID	0	0	0	0	0	0	0		TBID*	CASP8 and not BCL2
TGFR	0	0	0	0	0	0	0		TGFR*	TGFB and not SMAD7
TNFR	0	0	0	0	0	0	0		TNFR*	TNFA
TREG	0	0	0	0	0	0	0		TREG*	(IL10 or DC) and not IL6
TNFA	0	0	0	0	0	0	0		TNFA*	MAC
TH2	1	1	1	1	1	1	1		TH2*	IL4 and not (IFNG or TGFB)
TH1	0	0	0	0	0	0	0		TH1*	(IL12 or IFNG) and not (IL10 or TGFB or IL4)
TGFB	0	0	0	0	0	0	0		TGFB*	TREG
MAC	0	0	0	0	0	0	0		MAC*	(IFNG or CCL2) and not IL10
IL6	1	1	1	1	1	1	1		IL6*	MAC or DC or NFKB
IL4	1	1	1	1	1	1	1		IL4*	DC or TH2
IL12	1	1	1	1	1	1	1		IL12*	DC or MAC
IL10	1	1	1	1	1	1	1		IL10*	TREG or TH2
IFNG	0	0	0	0	0	0	0		IFNG*	TH1 or CTL
CTL	0	0	0	0	0	0	0		CTL*	IFNG and not TGFB
DC	1	1	1	1	1	1	1		DC*	(CCL2 or TNFA) and not IL10
CCL2	1	1	1	1	1	1	1		CCL2*	NFKB
PROLIFERATION	1	1	1	1	1	1	1		PROLIFERATION*	(FOS and CYCLIND1) and not (P21 or CASP3)
APOPTOSIS	0	0	0	0	0	0	0		APOPTOSIS*	CASP3
APC	1	1	1	1	1	1	1		APC*	input
Cyclic attractor of length 6
