# Supplementary material for: An efficient algorithm for identifying primary phenotype attractors of a large-scale Boolean network
Source: BMC Syst Biol. 2016 Oct 7;10:95. doi: 10.1186/s12918-016-0338-4 (PMC5055661; doi:10.1186/s12918-016-0338-4)
Supplement: Additional file 5: — Attractors for apoptosis in the colitis-associated colon cancer (CACC) model. (XLSX 107 kb) [file 12918_2016_338_MOESM5_ESM.xlsx]

## Sheet: (a)Original update rules
Update rules for nodes in the CACC network
ATM*	ROS						ROS		0	*
ASK1*	ROS and not P21						ROS		0	*
AKT*	PI3K and not (PP2A or CASP3)						PI3K		1	*
BAX*	((TBID or P53) and PP2A) and not AKT						0		0	*	*
BCATENIN*	not (GSK3B and APC)						1		1		*
BCL2*	(STAT3 or NFKB) and not (P53 or PP2A)						(STAT3 or NFKB) and not P53		not P53
CASP3*	(CASP8 or CASP9) and not IAP						0		0	*	*
CASP8*	FADD and not (CFLIP or P21)						FADD and not CFLIP		0	*
CASP9*	CYTC and not (IAP or P21)						CYTC and not IAP		0	*
CERAMIDE*	SMASE and not SPHK1						0		0	*	*
CFLIP*	NFKB						NFKB		1	*
COX2*	S1P and TNFR						TNFR		TNFR
CYCLIND1*	(BCATENIN or STAT3 or JUN) and not GSK3B						1		1	*	*
CYTC*	MOMP						MOMP		0	*
EP2*	PGE2						PGE2		PGE2
ERK*	MEK						1		1	*	*
FAS*	CTL						CTL		CTL
FADD*	TNFR or FAS						TNFR or FAS		TNFR or FAS
FOS*	ERK						1		1	*	*
GP130*	IL6						1		1	*	*
GSK3B*	not (EP2 or AKT)						0		0	*	*
IAP*	(NFKB or STAT3) and not SMAC						(NFKB or STAT3) and not SMAC		1
IKB*	not IKK						not IKK		0
IKK*	AKT or (S1P and TNFR)						AKT or TNFR		1
JAK*	GP130 and not SOCS	SOCS					not SOCS		0	*
JNK*	ASK1 or MEKK1						ASK1 or MEKK1		MEKK1
JUN*	((BCATENIN or ERK) and JNK) and not GSK3B						JNK		JNK
MDM2*	(P53 and AKT) and not (GSK3B or ATM)						(P53 and AKT) and not ATM		P53
MEK*	RAF or ROS						1		1	*	*
MEKK1*	CERAMIDE or TGFR or TNFR						TNFR		TNFR
MOMP*	(BAX or TBID or CERAMIDE) and not BCL2						TBID and not BCL2		0	*
NFKB*	not IKB						not IKB		1	*
P21*	(P53 or SMAD) and not (GSK3B or CASP3)						0		P53		*
P53*	(PTEN or JNK or ATM) and not MDM2						(PTEN or JNK or ATM) and not MDM2		JNK and not MDM2
PGE2*	COX2						COX2		COX2
PI3K*	(EP2 or RAS) and not PTEN						not PTEN		1	*
PP2A*	CERAMIDE and not AKT						0		0	*	*
PTEN*	P53 and not (NFKB or JUN)						P53 and not (NFKB or JUN)		0	*
RAF*	CERAMIDE or RAS						1		1	*	*
RAS*	EP2 or GP130						1		1	*	*
ROS*	TNFR and not SOD						TNFR and not SOD		0	*
SOD*	NFKB or STAT3						NFKB or STAT3		1	*
S1P*	SPHK1						1		1	*	*
SMAC*	MOMP						MOMP		0	*
SMAD*	TGFR and not JUN						0		0	*	*
SMAD7*	SMAD or NFKB						NFKB		1	*
SMASE*	P53 or FADD						P53 or FADD		P53 or FADD
SPHK1*	ERK or TNFR						1		1	*	*
STAT3*	JAK						JAK		1	*
SOCS*	STAT3						STAT3		1	*
TBID*	CASP8 and not BCL2						CASP8 and not BCL2		0	*
TGFR*	TGFB and not SMAD7						0		0	*	*
TNFR*	TNFA						TNFA		TNFA
TREG*	(IL10 or DC) and not IL6						0		0	*	*
TNFA*	MAC						MAC		MAC
TH2*	IL4 and not (IFNG or TGFB)						not IFNG		IL4 and not IFNG
TH1*	(IL12 or IFNG) and not (IL10 or TGFB or IL4)						0		(IL12 or IFNG) and not (IL10 or IL4)		*
TGFB*	TREG						0		0	*	*
MAC*	(IFNG or CCL2) and not IL10						(IFNG or CCL2) and not IL10		not IL10
IL6*	MAC or DC or NFKB						1		1	*	*
IL4*	DC or TH2						1		DC or TH2		*
IL12*	DC or MAC						1		DC or MAC		*
IL10*	TREG or TH2						TH2		TH2
IFNG*	TH1 or CTL						CTL		TH1 or CTL
CTL*	IFNG and not TGFB						IFNG		IFNG
DC*	(CCL2 or TNFA) and not IL10						1		not IL10		*
CCL2*	NFKB						NFKB		1	*
PROLIFERATION*	(FOS and CYCLIND1) and not (P21 or CASP3)						1		not P21		*
APOPTOSIS*	CASP3						0		0	*	*
APC*	input						1		1	*	*

## Sheet: (b)Semi-simplified update rules
								ESENs
	External values	Original update rules						Fixed values of external and secondary-external nodes			Semi-simplified update rules
		ATM*	ROS								ATM*	ROS
		ASK1*	ROS and not P21								ASK1*	ROS and not P21
		AKT*	PI3K and not (PP2A or CASP3)								AKT*	PI3K and not CASP3
		BAX*	((TBID or P53) and PP2A) and not AKT					BAX*	0
		BCATENIN*	not (GSK3B and APC)								BCATENIN*	not GSK3B
		BCL2*	(STAT3 or NFKB) and not (P53 or PP2A)								BCL2*	(STAT3 or NFKB) and not P53
		CASP3*	(CASP8 or CASP9) and not IAP								CASP3*	(CASP8 or CASP9) and not IAP
		CASP8*	FADD and not (CFLIP or P21)								CASP8*	FADD and not (CFLIP or P21)
		CASP9*	CYTC and not (IAP or P21)								CASP9*	CYTC and not (IAP or P21)
		CERAMIDE*	SMASE and not SPHK1					CERAMIDE*	0
		CFLIP*	NFKB								CFLIP*	NFKB
		COX2*	S1P and TNFR								COX2*	TNFR
		CYCLIND1*	(BCATENIN or STAT3 or JUN) and not GSK3B								CYCLIND1*	(BCATENIN or STAT3 or JUN) and not GSK3B
		CYTC*	MOMP								CYTC*	MOMP
		EP2*	PGE2								EP2*	PGE2
		ERK*	MEK					ERK*	1
		FAS*	CTL								FAS*	CTL
		FADD*	TNFR or FAS								FADD*	TNFR or FAS
		FOS*	ERK					FOS*	1
		GP130*	IL6					GP130*	1
		GSK3B*	not (EP2 or AKT)								GSK3B*	not (EP2 or AKT)
		IAP*	(NFKB or STAT3) and not SMAC								IAP*	(NFKB or STAT3) and not SMAC
		IKB*	not IKK								IKB*	not IKK
		IKK*	(AKT or (S1P and TNFR))								IKK*	AKT or TNFR
		JAK*	GP130 and not SOCS	SOCS							JAK*	not SOCS
		JNK*	ASK1 or MEKK1								JNK*	ASK1 or MEKK1
		JUN*	((BCATENIN or ERK) and JNK) and not GSK3B								JUN*	JNK and not GSK3B
		MDM2*	(P53 and AKT) and not (GSK3B or ATM)								MDM2*	(P53 and AKT) and not (GSK3B or ATM)
		MEK*	RAF or ROS					MEK*	1
		MEKK1*	CERAMIDE or TGFR or TNFR								MEKK1*	TNFR
		MOMP*	(BAX or TBID or CERAMIDE) and not BCL2								MOMP*	TBID and not BCL2
		NFKB*	not IKB								NFKB*	not IKB
		P21*	(P53 or SMAD) and not (GSK3B or CASP3)								P21*	P53 and not (GSK3B or CASP3)
		P53*	(PTEN or JNK or ATM) and not MDM2								P53*	(PTEN or JNK or ATM) and not MDM2
		PGE2*	COX2								PGE2*	COX2
		PI3K*	(EP2 or RAS) and not PTEN								PI3K*	not PTEN
		PP2A*	CERAMIDE and not AKT					PP2A*	0
		PTEN*	P53 and not (NFKB or JUN)								PTEN*	P53 and not (NFKB or JUN)
		RAF*	CERAMIDE or RAS					RAF*	1
		RAS*	EP2 or GP130					RAS*	1
		ROS*	TNFR and not SOD								ROS*	TNFR and not SOD
		SOD*	NFKB or STAT3								SOD*	NFKB or STAT3
		S1P*	SPHK1					S1P*	1
		SMAC*	MOMP								SMAC*	MOMP
		SMAD*	TGFR and not JUN					SMAD*	0
		SMAD7*	SMAD or NFKB								SMAD7*	NFKB
		SMASE*	P53 or FADD								SMASE*	P53 or FADD
		SPHK1*	ERK or TNFR					SPHK1*	1
		STAT3*	JAK								STAT3*	JAK
		SOCS*	STAT3								SOCS*	STAT3
		TBID*	CASP8 and not BCL2								TBID*	CASP8 and not BCL2
		TGFR*	TGFB and not SMAD7					TGFR*	0
		TNFR*	TNFA								TNFR*	TNFA
		TREG*	(IL10 or DC) and not IL6					TREG*	0
		TNFA*	MAC								TNFA*	MAC
		TH2*	IL4 and not (IFNG or TGFB)								TH2*	not IFNG
		TH1*	(IL12 or IFNG) and not (IL10 or TGFB or IL4)					TH1*	0
		TGFB*	TREG					TGFB*	0
		MAC*	(IFNG or CCL2) and not IL10								MAC*	(IFNG or CCL2) and not IL10
		IL6*	MAC or DC or NFKB					IL6*	1
		IL4*	DC or TH2					IL4*	1
		IL12*	DC or MAC					IL12*	1
		IL10*	TREG or TH2								IL10*	TH2
		IFNG*	TH1 or CTL								IFNG*	CTL
		CTL*	IFNG and not TGFB								CTL*	IFNG
	1	DC*	(CCL2 or TNFA) and not IL10					DC*	1
		CCL2*	NFKB								CCL2*	NFKB
		PROLIFERATION*	(FOS and CYCLIND1) and not (P21 or CASP3)								PROLIFERATION*	CYCLIND1 and not (P21 or CASP3)
		APOPTOSIS*	CASP3								APOPTOSIS*	CASP3
	1	APC*	input					APC*	1

## Sheet: (c)Fully-simplified update rule
						Apoptosis											PSPNs
	Semi-simplified update rules					Phenotype values	Semi-simplified update rules					Semi-simplified update rules without eqivalent phenotype nodes					Fixed values of phenotype and secondary-phenotype nodes			Fully-simplified update rules
	ATM*	ROS					ATM*	ROS				ATM*	ROS							ATM*	ROS
	ASK1*	ROS and not P21					ASK1*	ROS and not P21				ASK1*	ROS							ASK1*	ROS
	AKT*	PI3K and not CASP3					AKT*	PI3K and not CASP3				AKT*	0				AKT*	0
	BCATENIN*	not GSK3B					BCATENIN*	not GSK3B				BCATENIN*	not GSK3B							BCATENIN*	not GSK3B
	BCL2*	(STAT3 or NFKB) and not P53					BCL2*	(STAT3 or NFKB) and not P53				BCL2*	(STAT3 or NFKB) and not P53							BCL2*	(STAT3 or NFKB) and not P53
	CASP3*	(CASP8 or CASP9) and not IAP				1	CASP3*	(CASP8 or CASP9) and not IAP				CASP3*					CASP3*	1
	CASP8*	FADD and not (CFLIP or P21)					CASP8*	FADD and not (CFLIP or P21)				CASP8*	FADD and not CFLIP							CASP8*	FADD and not CFLIP
	CASP9*	CYTC and not (IAP or P21)					CASP9*	CYTC and not (IAP or P21)				CASP9*	CYTC							CASP9*	CYTC
	CFLIP*	NFKB					CFLIP*	NFKB				CFLIP*	NFKB							CFLIP*	NFKB
	COX2*	TNFR					COX2*	TNFR				COX2*	TNFR							COX2*	TNFR
	CYCLIND1*	(BCATENIN or STAT3 or JUN) and not GSK3B					CYCLIND1*	(BCATENIN or STAT3 or JUN) and not GSK3B				CYCLIND1*	(BCATENIN or STAT3 or JUN) and not GSK3B							CYCLIND1*	(BCATENIN or STAT3 or JUN) and not GSK3B
	CYTC*	MOMP					CYTC*	MOMP				CYTC*	MOMP							CYTC*	MOMP
	EP2*	PGE2					EP2*	PGE2				EP2*	PGE2							EP2*	PGE2
	FAS*	CTL					FAS*	CTL				FAS*	CTL							FAS*	CTL
	FADD*	TNFR or FAS					FADD*	TNFR or FAS				FADD*	TNFR or FAS							FADD*	TNFR or FAS
	GSK3B*	not (EP2 or AKT)					GSK3B*	not (EP2 or AKT)				GSK3B*	not EP2							GSK3B*	not EP2
	IAP*	(NFKB or STAT3) and not SMAC					IAP*	(NFKB or STAT3) and not SMAC				IAP*	0				IAP*	0
	IKB*	not IKK					IKB*	not IKK				IKB*	not IKK							IKB*	not IKK
	IKK*	AKT or TNFR					IKK*	AKT or TNFR				IKK*	TNFR							IKK*	TNFR
	JAK*	not SOCS					JAK*	not SOCS				JAK*	not SOCS							JAK*	not SOCS
	JNK*	ASK1 or MEKK1					JNK*	ASK1 or MEKK1				JNK*	ASK1 or MEKK1							JNK*	ASK1 or MEKK1
	JUN*	JNK and not GSK3B					JUN*	JNK and not GSK3B				JUN*	JNK and not GSK3B							JUN*	JNK and not GSK3B
	MDM2*	(P53 and AKT) and not (GSK3B or ATM)					MDM2*	(P53 and AKT) and not (GSK3B or ATM)				MDM2*	0				MDM2*	0
	MEKK1*	TNFR					MEKK1*	TNFR				MEKK1*	TNFR							MEKK1*	TNFR
	MOMP*	TBID and not BCL2					MOMP*	TBID and not BCL2				MOMP*	TBID and not BCL2							MOMP*	TBID and not BCL2
	NFKB*	not IKB					NFKB*	not IKB				NFKB*	not IKB							NFKB*	not IKB
	P21*	P53 and not (GSK3B or CASP3)					P21*	P53 and not (GSK3B or CASP3)				P21*	0				P21*	0
	P53*	(PTEN or JNK or ATM) and not MDM2					P53*	(PTEN or JNK or ATM) and not MDM2				P53*	PTEN or JNK or ATM							P53*	PTEN or JNK or ATM
	PGE2*	COX2					PGE2*	COX2				PGE2*	COX2							PGE2*	COX2
	PI3K*	not PTEN					PI3K*	not PTEN				PI3K*	not PTEN							PI3K*	not PTEN
	PTEN*	P53 and not (NFKB or JUN)					PTEN*	P53 and not (NFKB or JUN)				PTEN*	P53 and not (NFKB or JUN)							PTEN*	P53 and not (NFKB or JUN)
	ROS*	TNFR and not SOD					ROS*	TNFR and not SOD				ROS*	TNFR and not SOD							ROS*	TNFR and not SOD
	SOD*	NFKB or STAT3					SOD*	NFKB or STAT3				SOD*	NFKB or STAT3							SOD*	NFKB or STAT3
	SMAC*	MOMP					SMAC*	MOMP				SMAC*	MOMP							SMAC*	MOMP
	SMAD7*	NFKB					SMAD7*	NFKB				SMAD7*	NFKB							SMAD7*	NFKB
	SMASE*	P53 or FADD					SMASE*	P53 or FADD				SMASE*	P53 or FADD							SMASE*	P53 or FADD
	STAT3*	JAK					STAT3*	JAK				STAT3*	JAK							STAT3*	JAK
	SOCS*	STAT3					SOCS*	STAT3				SOCS*	STAT3							SOCS*	STAT3
	TBID*	CASP8 and not BCL2					TBID*	CASP8 and not BCL2				TBID*	CASP8 and not BCL2							TBID*	CASP8 and not BCL2
	TNFR*	TNFA					TNFR*	TNFA				TNFR*	TNFA							TNFR*	TNFA
	TNFA*	MAC					TNFA*	MAC				TNFA*	MAC							TNFA*	MAC
	TH2*	not IFNG					TH2*	not IFNG				TH2*	not IFNG							TH2*	not IFNG
	MAC*	(IFNG or CCL2) and not IL10					MAC*	(IFNG or CCL2) and not IL10				MAC*	(IFNG or CCL2) and not IL10							MAC*	(IFNG or CCL2) and not IL10
	IL10*	TH2					IL10*	TH2				IL10*	TH2							IL10*	TH2
	IFNG*	CTL					IFNG*	CTL				IFNG*	CTL							IFNG*	CTL
	CTL*	IFNG					CTL*	IFNG				CTL*	IFNG							CTL*	IFNG
	CCL2*	NFKB					CCL2*	NFKB				CCL2*	NFKB							CCL2*	NFKB
	PROLIFERATION*	CYCLIND1 and not (P21 or CASP3)					PROLIFERATION*	CYCLIND1 and not (P21 or CASP3)				PROLIFERATION*	0				PROLIFERATION*	0
	APOPTOSIS*	CASP3				1	APOPTOSIS*	CASP3				APOPTOSIS*					APOPTOSIS*	1
						Process for finding secondary-phenotype equations						Candidates for secondary-phenotype equations								The secondary-phenotype equations
						APOPTOSIS=1						0=(NFKB or STAT3) and not SMAC								0=(NFKB or STAT3) and not SMAC
						if and only if CASP3=1						1=CASP8 or CASP9,								1=CASP8 or CASP9
						if and only if CASP3=1, 1=(CASP8 or CASP9) and not IAP
						if and only if CASP3=1, 1=CASP8 or CASP9, 0=IAP						Therefore the fixed values conclude that the candidates become secondary-phenotype equations
						if and only if (CASP3,IAP)=(1,0), 1=CASP8 or CASP9, 0=(NFKB or STAT3) and not SMAC

## Sheet: (d)V(1,1)attractor
Attractors of V(1,1)
	IFNG*	CTL
	CTL*	IFNG
				t=0			t=1			t=2			t=3			t=4
				IFNG	CTL		IFNG	CTL		IFNG	CTL		IFNG	CTL		IFNG	CTL
				0	0		0	0		0	0		0	0		0	0
				0	1		1	0		0	1		1	0		0	1
				1	0		0	1		1	0		0	1		1	0
				1	1		1	1		1	1		1	1		1	1

## Sheet: (e)V(1,2)attractor
Attractors of V(1,2)
	SOCS*	STAT3
	STAT3*	JAK
	JAK*	not SOCS
				t=0				t=1				t=2				t=3				t=4				t=5				t=6				t=7
				SOCS	STAT3	JAK		SOCS	STAT3	JAK		SOCS	STAT3	JAK		SOCS	STAT3	JAK		SOCS	STAT3	JAK		SOCS	STAT3	JAK		SOCS	STAT3	JAK		SOCS	STAT3	JAK
				0	0	0		0	0	1		0	1	1		1	1	1		1	1	0		1	0	0		0	0	0		0	0	1
				0	0	1		0	1	1		1	1	1		1	1	0		1	0	0		0	0	0		0	0	1		0	1	1
				0	1	0		1	0	1		0	1	0		1	0	1		0	1	0		1	0	1		0	1	0		1	0	1
				1	0	0		0	0	0		0	0	1		0	1	1		1	1	1		1	1	0		1	0	0		0	0	0
				0	1	1		1	1	1		1	1	0		1	0	0		0	0	0		0	0	1		0	1	1		1	1	1
				1	0	1		0	1	0		1	0	1		0	1	0		1	0	1		0	1	0		1	0	1		0	1	0
				1	1	0		1	0	0		0	0	0		0	0	1		0	1	1		1	1	1		1	1	0		1	0	0
				1	1	1		1	1	0		1	0	0		0	0	0		0	0	1		0	1	1		1	1	1		1	1	0

## Sheet: (f)Global attractor_a1b1
V(1,1): IFNG CTL: a1=[00](point attractor)
V(1,2): SOCS STAT3 JAK: b1=[010, 101](period 2)
			t=0	t=1
V(1,1)	IFNG		0
	CTL		0
V(1,2)	SOCS		0	1	(period 2)
	STAT3		1	0	(period 2)
	JAK		0	1	(period 2)
V(2,1)	TH2*	not IFNG	1
V(2,2)	FAS*	CTL	0
V(3,1)	IL10*	TH2	1
V(4,1)	MAC*	(IFNG or CCL2) and not IL10=(IFNG or CCL2) and not 1
			0
	TNFA*	MAC	0
	TNFR*	TNFA	0
	IKK*	TNFR	0
	IKB*	not IKK	1
	NFKB*	not IKB	0
	CCL2*	NFKB	0
V(5,1)	SMAD7*	NFKB	0
V(5,2)	CFLIP*	NFKB	0
V(5,3)	SOD*	NFKB or STAT3	0	1	(period 2)
V(5,4)	FADD*	TNFR or FAS	0
V(5,5)	MEKK1*	TNFR	0
V(5,6)	COX2*	TNFR	0
V(6,1)	CASP8*	FADD and not CFLIP	0
V(6,2)	ROS*	TNFR and not SOD	0
V(6,3)	PGE2*	COX2	0
V(7,1)	ASK1*	ROS	0
V(7,2)	ATM*	ROS	0
V(7,3)	EP2*	PGE2	0
V(8,1)	JNK*	ASK1 or MEKK1	0
V(8,2)	GSK3B*	not EP2	1
V(9,1)	JUN*	JNK and not GSK3B	0
V(9,2)	BCATENIN*	not GSK3B	0
V(10,1)	P53*	PTEN			P53*	PTEN or JNK or ATM=PTEN
	PTEN*	P53			PTEN*	P53 and not (NFKB or JUN)=P53
Case1: V(10,1) P53 PTEN: 00(point)
Case2: V(10,1) P53 PTEN: 11(point)
Case3: V(10,1) P53 PTEN: 01, 10(period 2)
Case1: V(10,1) P53 PTEN: 00(point)
V(10,1)	P53*		0
	PTEN*		0
V(10,2)	CYCLIND1*	(BCATENIN or STAT3 or JUN) and not GSK3B
			0
V(11,1)	SMASE*	P53 or FADD	0
V(11,2)	BCL2*	(STAT3 or NFKB) and not P53
			0	1	(period 2)
V(11,3)	PI3K*	not PTEN	1
V(12,1)	TBID*	CASP8 and not BCL2	0
V(13,1)	MOMP*	TBID and not BCL2	0
V(14,1)	SMAC*	MOMP	0
Check the equation : 0=(NFKB or STAT3) and not SMAC
		(NFKB or STAT3) and not SMAC
			0	1	(period 2)
The equation does not hold.
No global attractor for apoptosis
Case2: V(10,1) P53 PTEN: 11(point)
V(10,1)	P53*		1
	PTEN*		1
V(10,2)	CYCLIND1*	(BCATENIN or STAT3 or JUN) and not GSK3B
			0
V(11,1)	SMASE*	P53 or FADD	1
V(11,2)	BCL2*	(STAT3 or NFKB) and not P53
			0
V(11,3)	PI3K*	not PTEN	0
V(12,1)	TBID*	CASP8 and not BCL2	0
V(13,1)	MOMP*	TBID and not BCL2	0
V(14,1)	SMAC*	MOMP	0
Check the equation : 0=(NFKB or STAT3) and not SMAC
		(NFKB or STAT3) and not SMAC
			0	1	(period 2)
The equation does not hold.
No global attractor for apoptosis
Case3-1: V(10,1) P53 PTEN: 01, 10(period 2)
V(10,1)	P53*		0	1	(period 2)
	PTEN*		1	0	(period 2)
V(10,2)	CYCLIND1*	(BCATENIN or STAT3 or JUN) and not GSK3B
			0
V(11,1)	SMASE*	P53 or FADD	1	0	(period 2)
V(11,2)	BCL2*	(STAT3 or NFKB) and not P53
			0	1	(period 2)
V(11,3)	PI3K*	not PTEN	1	0	(period 2)
V(12,1)	TBID*	CASP8 and not BCL2	0
V(13,1)	MOMP*	TBID and not BCL2	0
V(14,1)	SMAC*	MOMP	0
Check the equation : 0=(NFKB or STAT3) and not SMAC
		(NFKB or STAT3) and not SMAC
			0	1	(period 2)
The equation does not hold.
No global attractor for apoptosis
Case3-2: V(10,1) P53 PTEN: 10, 01(period 2)
V(10,1)	P53*	PTEN	1	0	(period 2)
	PTEN*	P53	0	1	(period 2)
V(10,2)	CYCLIND1*	(BCATENIN or STAT3 or JUN) and not GSK3B
			0
V(11,1)	SMASE*	P53 or FADD	0	1	(period 2)
V(11,2)	BCL2*	(STAT3 or NFKB) and not P53
			0	1	(period 2)
V(11,3)	PI3K*	not PTEN	0	1	(period 2)
V(12,1)	TBID*	CASP8 and not BCL2	0
V(13,1)	MOMP*	TBID and not BCL2	0
V(14,1)	SMAC*	MOMP	0
Check the equation : 0=(NFKB or STAT3) and not SMAC
		(NFKB or STAT3) and not SMAC
			0	1	(period 2)
The equation does not hold.
No global attractor for apoptosis

## Sheet: (g)Global attractor_a1b2
V(1,1): IFNG CTL: a1=[00](point attractor)
V(1,2): SOCS STAT3 JAK: b1=[111,110,100,000,001,011](period 6)
			t=0	t=1	t=2	t=3	t=4	t=5
V(1,1)	IFNG		0
	CTL		0
V(1,2)	SOCS		1	1	1	0	0	0	(period 6)
	STAT3		1	1	0	0	0	1	(period 6)
	JAK		1	0	0	0	1	1	(period 6)
V(2,1)	TH2*	not IFNG	1
V(2,2)	FAS*	CTL	0
V(3,1)	IL10*	TH2	1
V(4,1)	MAC*	(IFNG or CCL2) and not IL10=(IFNG or CCL2) and not 1
			0
	TNFA*	MAC	0
	TNFR*	TNFA	0
	IKK*	TNFR	0
	IKB*	not IKK	1
	NFKB*	not IKB	0
	CCL2*	NFKB	0
V(5,1)	SMAD7*	NFKB	0
V(5,2)	CFLIP*	NFKB	0
V(5,3)	SOD*	NFKB or STAT3	1	1	1	0	0	0	(period 6)
V(5,4)	FADD*	TNFR or FAS	0
V(5,5)	MEKK1*	TNFR	0
V(5,6)	COX2*	TNFR	0
V(6,1)	CASP8*	FADD and not CFLIP	0
V(6,2)	ROS*	TNFR and not SOD	0
V(6,3)	PGE2*	COX2	0
V(7,1)	ASK1*	ROS	0
V(7,2)	ATM*	ROS	0
V(7,3)	EP2*	PGE2	0
V(8,1)	JNK*	ASK1 or MEKK1	0
V(8,2)	GSK3B*	not EP2	1
V(9,1)	JUN*	JNK and not GSK3B	0
V(9,2)	BCATENIN*	not GSK3B	1
V(10,1)	P53*	PTEN			P53*=PTEN or JNK or ATM=PTEN
	PTEN*	P53			PTEN*=P53 and not (NFKB or JUN)=P53
Case1: V(10,1) P53 PTEN: 00(point)
Case2: V(10,1) P53 PTEN: 11(point)
Case3: V(10,1) P53 PTEN: 01, 10(period 2)
Case1: V(10,1) P53 PTEN: 00(point)											Case2: V(10,1) P53 PTEN: 11(point)
V(10,1)	P53*		0								V(10,1)	P53*		1
	PTEN*		0									PTEN*		1
V(10,2)	CYCLIND1*	(BCATENIN or STAT3 or JUN) and not GSK3B									V(10,2)	CYCLIND1*	(BCATENIN or STAT3 or JUN) and not GSK3B
			0											0
V(11,1)	SMASE*	P53 or FADD	0								V(11,1)	SMASE*	P53 or FADD	1
V(11,2)	BCL2*	(STAT3 or NFKB) and not P53									V(11,2)	BCL2*	(STAT3 or NFKB) and not P53
			1	1	1	0	0	0	(period 6)					0
V(11,3)	PI3K*	not PTEN	1								V(11,3)	PI3K*	not PTEN	0
V(12,1)	TBID*	CASP8 and not BCL2	0								V(12,1)	TBID*	CASP8 and not BCL2	0
V(13,1)	MOMP*	TBID and not BCL2	0								V(13,1)	MOMP*	TBID and not BCL2	0
V(14,1)	SMAC*	MOMP	0								V(14,1)	SMAC*	MOMP	0
Check the equation : 0=(NFKB or STAT3) and not SMAC											Check the equation : 0=(NFKB or STAT3) and not SMAC
		(NFKB or STAT3) and not SMAC											(NFKB or STAT3) and not SMAC
			1	1	1	0	0	0	(period 6)					1	1	1	0	0	0	(period 6)
The equation does not hold.											The equation does not hold.
No global attractor for apoptosis											No global attractor for apoptosis
Case3-1: V(10,1) P53 PTEN: 01, 10(period 2)											Case3-2: V(10,1) P53 PTEN: 10, 01(period 2)
V(10,1)	P53*		0	1	(period 2)						V(10,1)	P53*		1	0	(period 2)
	PTEN*		1	0	(period 2)							PTEN*		0	1	(period 2)
V(10,2)	CYCLIND1*	(BCATENIN or STAT3 or JUN) and not GSK3B									V(10,2)	CYCLIND1*	(BCATENIN or STAT3 or JUN) and not GSK3B
			0											0
V(11,1)	SMASE*	P53 or FADD	1	0	(period 2)						V(11,1)	SMASE*	P53 or FADD	0	1	(period 2)
V(11,2)	BCL2*	(STAT3 or NFKB) and not P53									V(11,2)	BCL2*	(STAT3 or NFKB) and not P53
			0	1	0	0	0	0	(period 6)					1	0	1	0	0	0	(period 6)
V(11,3)	PI3K*	not PTEN	0	1	(period 2)						V(11,3)	PI3K*	not PTEN	0	1	(period 2)
V(12,1)	TBID*	CASP8 and not BCL2	0								V(12,1)	TBID*	CASP8 and not BCL2	0
V(13,1)	MOMP*	TBID and not BCL2	0								V(13,1)	MOMP*	TBID and not BCL2	0
V(14,1)	SMAC*	MOMP	0								V(14,1)	SMAC*	MOMP	0
Check the equation : 0=(NFKB or STAT3) and not SMAC											Check the equation : 0=(NFKB or STAT3) and not SMAC
		(NFKB or STAT3) and not SMAC											(NFKB or STAT3) and not SMAC
			1	1	1	0	0	0	(period 6)					1	1	1	0	0	0	(period 6)
The equation does not hold.											The equation does not hold.
No global attractor for apoptosis											No global attractor for apoptosis

## Sheet: (h)Global attractor_a2b1
V(1,1): IFNG CTL: a2=[11](point attractor)
V(1,2): SOCS STAT3 JAK: b1=[010, 101](period 2)
			t=0	t=1
V(1,1)	IFNG		1
	CTL		1
V(1,2)	SOCS		0	1	(period 2)
	STAT3		1	0	(period 2)
	JAK		0	1	(period 2)
V(2,1)	TH2*	not IFNG	0
V(2,2)	FAS*	CTL	1
V(3,1)	IL10*	TH2	0
V(4,1)	MAC*	(IFNG or CCL2) and not IL10=(1 or CCL2) and not 0
			1
	TNFA*	MAC	1
	TNFR*	TNFA	1
	IKK*	TNFR	1
	IKB*	not IKK	0
	NFKB*	not IKB	1
	CCL2*	NFKB	1
V(5,1)	SMAD7*	NFKB	1
V(5,2)	CFLIP*	NFKB	1
V(5,3)	SOD*	NFKB or STAT3	1
V(5,4)	FADD*	TNFR or FAS	1
V(5,5)	MEKK1*	TNFR	1
V(5,6)	COX2*	TNFR	1
V(6,1)	CASP8*	FADD and not CFLIP	0
V(6,2)	ROS*	TNFR and not SOD	0
V(6,3)	PGE2*	COX2	1
V(7,1)	ASK1*	ROS	0
V(7,2)	ATM*	ROS	0
V(7,3)	EP2*	PGE2	1
V(8,1)	JNK*	ASK1 or MEKK1	1
V(8,2)	GSK3B*	not EP2	0
V(9,1)	JUN*	JNK and not GSK3B	1
V(9,2)	BCATENIN*	not GSK3B	1
V(10,1)	P53*		1		P53*	PTEN or JNK or ATM=1
	PTEN*		0		PTEN*	P53 and not (NFKB or JUN)=0
V(10,2)	CYCLIND1*	(BCATENIN or STAT3 or JUN) and not GSK3B
			1
V(11,1)	SMASE*	P53 or FADD	1
V(11,2)	BCL2*	(STAT3 or NFKB) and not P53
			0
V(11,3)	PI3K*	not PTEN	1
V(12,1)	TBID*	CASP8 and not BCL2	0
V(13,1)	MOMP*	TBID and not BCL2	0
V(14,1)	SMAC*	MOMP	0
Check the equation : 0=(NFKB or STAT3) and not SMAC
		(NFKB or STAT3) and not SMAC
			1
The equation does not hold.
No global attractor for apoptosis

## Sheet: (i)Global attractor_a2b2
V(1,1): IFNG CTL: a2=[11](point attractor)
V(1,2): SOCS STAT3 JAK: b1=[111,110,100,000,001,011](period 6)
			t=0	t=1	t=2	t=3	t=4	t=5
V(1,1)	IFNG		1
	CTL		1
V(1,2)	SOCS		1	1	1	0	0	0	(period 6)
	STAT3		1	1	0	0	0	1	(period 6)
	JAK		1	0	0	0	1	1	(period 6)
V(2,1)	TH2*	not IFNG	0
V(2,2)	FAS*	CTL	1
V(3,1)	IL10*	TH2	0
V(4,1)	MAC*	(IFNG or CCL2) and not IL10=(1 or CCL2) and not 0
			1
	TNFA*	MAC	1
	TNFR*	TNFA	1
	IKK*	TNFR	1
	IKB*	not IKK	0
	NFKB*	not IKB	1
	CCL2*	NFKB	1
V(5,1)	SMAD7*	NFKB	1
V(5,2)	CFLIP*	NFKB	1
V(5,3)	SOD*	NFKB or STAT3	1
V(5,4)	FADD*	TNFR or FAS	1
V(5,5)	MEKK1*	TNFR	1
V(5,6)	COX2*	TNFR	1
V(6,1)	CASP8*	FADD and not CFLIP	0
V(6,2)	ROS*	TNFR and not SOD	0
V(6,3)	PGE2*	COX2	1
V(7,1)	ASK1*	ROS	0
V(7,2)	ATM*	ROS	0
V(7,3)	EP2*	PGE2	1
V(8,1)	JNK*	ASK1 or MEKK1	1
V(8,2)	GSK3B*	not EP2	0
V(9,1)	JUN*	JNK and not GSK3B	1
V(9,2)	BCATENIN*	not GSK3B	1
V(10,1)	P53*		1		P53*=PTEN or JNK or ATM=1
	PTEN*		0		PTEN*=P53 and not (NFKB or JUN)=0
V(10,2)	CYCLIND1*	(BCATENIN or STAT3 or JUN) and not GSK3B
			1
V(11,1)	SMASE*	P53 or FADD	1
V(11,2)	BCL2*	(STAT3 or NFKB) and not P53
			0
V(11,3)	PI3K*	not PTEN	1
V(12,1)	TBID*	CASP8 and not BCL2	0
V(13,1)	MOMP*	TBID and not BCL2	0
V(14,1)	SMAC*	MOMP	0
Check the equation : 0=(NFKB or STAT3) and not SMAC
		(NFKB or STAT3) and not SMAC
			1
The equation does not hold.
No global attractor for apoptosis

## Sheet: (j)Global attractor1_a3b1
V(1,1): IFNG CTL: a3=[01 10](point attractor)
V(1,2): SOCS STAT3 JAK: b1=[010, 101](period 2)
Case1: a3b1=[01 010, 10 101] (period 2)
			t=-1	t=0	t=1
V(1,1)	IFNG		1	0	1	(period 2)
	CTL		0	1	0	(period 2)
V(1,2)	SOCS		1	0	1	(period 2)
	STAT3		0	1	0	(period 2)
	JAK		1	0	1	(period 2)
V(2,1)	TH2*	not IFNG	1	0	1	(period 2)
V(2,2)	FAS*	CTL	1	0	1	(period 2)
V(3,1)	IL10*	TH2	0	1	0	(period 2)
V(4,1)	MAC*	(IFNG or CCL2) and not IL10
			0	1	0	(period 2)
	TNFA*	MAC	1	0	1	(period 2)
	TNFR*	TNFA	0	1	0	(period 2)
	IKK*	TNFR	1	0	1	(period 2)
	IKB*	not IKK	1	0	1	(period 2)
	NFKB*	not IKB	1	0	1	(period 2)
	CCL2*	NFKB	0	1	0	(period 2)
V(5,1)	SMAD7*	NFKB	0	1	0	(period 2)
V(5,2)	CFLIP*	NFKB	0	1	0	(period 2)
V(5,3)	SOD*	NFKB or STAT3	1	1	1
V(5,4)	FADD*	TNFR or FAS	1	1	1
V(5,5)	MEKK1*	TNFR	1	0	1	(period 2)
V(5,6)	COX2*	TNFR	1	0	1	(period 2)
V(6,1)	CASP8*	FADD and not CFLIP	0	1	0	(period 2)
V(6,2)	ROS*	TNFR and not SOD	0	0	0
V(6,3)	PGE2*	COX2	0	1	0	(period 2)
V(7,1)	ASK1*	ROS	0	0	0
V(7,2)	ATM*	ROS	0	0	0
V(7,3)	EP2*	PGE2	1	0	1	(period 2)
V(8,1)	JNK*	ASK1 or MEKK1	0	1	0	(period 2)
V(8,2)	GSK3B*	not EP2	1	0	1	(period 2)
V(9,1)	JUN*	JNK and not GSK3B	1	0	1	(period 2)
V(9,2)	BCATENIN*	not GSK3B	1	0	1	(period 2)
V(10,1)	P53*	PTEN or JNK or ATM				P53*	PTEN or JNK or ATM=PTEN or JNK
	PTEN*	P53 and not (NFKB or JUN)				PTEN*	P53 and not (NFKB or JUN)=P53 and not NFKB
V(10,1)	P53*	PTEN or JNK
	PTEN*	P53 and not NFKB
							NFKB	JNK	P53	PTEN		NFKB	JNK	P53	PTEN		NFKB	JNK	P53	PTEN		NFKB	JNK	P53	PTEN		NFKB	JNK	P53	PTEN		NFKB	JNK	P53	PTEN		NFKB	JNK	P53	PTEN		NFKB	JNK	P53	PTEN		NFKB	JNK	P53
							1	0	0	0		0	1	0	0		1	0	1	0		0	1	0	0		1	0	1	0		0	1	0	0		1	0	1	0		0	1	0	0		1	0	1
							1	0	0	1		0	1	1	0		1	0	1	1		0	1	1	0		1	0	1	1		0	1	1	0		1	0	1	1		0	1	1	0		1	0	1
							1	0	1	0		0	1	0	0		1	0	1	0		0	1	0	0		1	0	1	0		0	1	0	0		1	0	1	0		0	1	0	0		1	0	1
							1	0	1	1		0	1	1	0		1	0	1	1		0	1	1	0		1	0	1	1		0	1	1	0		1	0	1	1		0	1	1	0		1	0	1
Case1: NFKB JNK P53 PTEN: [0110, 1011](period 2)
Case2: NFKB JNK P53 PTEN: [0100, 1010](period 2)
Case1: NFKB JNK P53 PTEN: [0110, 1011](period 2)
V(10,1)	P53*		1	1	1	(period 2)
	PTEN*		1	0	1	(period 2)
V(10,2)	CYCLIND1*	(BCATENIN or STAT3 or JUN) and not GSK3B
			1	0	1	(period 2)
V(11,1)	SMASE*	P53 or FADD	1	1	1
V(11,2)	BCL2*	(STAT3 or NFKB) and not P53	0	0	0
V(11,3)	PI3K*	not PTEN	0	0	0
V(12,1)	TBID*	CASP8 and not BCL2	1	0	1	(period 2)
V(13,1)	MOMP*	TBID and not BCL2	0	1	0	(period 2)
V(14,1)	SMAC*	MOMP	1	0	1	(period 2)
Check the equation : 0=(NFKB or STAT3) and not SMAC
		(NFKB or STAT3) and not SMAC	1	0	1	(period 2)
The equation does not hold.
No global attractor for apoptosis
Case2: NFKB JNK P53 PTEN: [0100, 1010](period 2)
V(10,1)	P53*		1	0	1	(period 2)
	PTEN*		0	0	0	(period 2)
V(10,2)	CYCLIND1*	(BCATENIN or STAT3 or JUN) and not GSK3B
			1	0	1	(period 2)
V(11,1)	SMASE*	P53 or FADD	1	1	1
V(11,2)	BCL2*	(STAT3 or NFKB) and not P53	1	0	1	(period 2)
V(11,3)	PI3K*	not PTEN	1	0	1	(period 2)
V(12,1)	TBID*	CASP8 and not BCL2	1	0	1	(period 2)
V(13,1)	MOMP*	TBID and not BCL2	0	0	0
V(14,1)	SMAC*	MOMP	0	0	0	(period 2)
Check the equation : 0=(NFKB or STAT3) and not SMAC
		(NFKB or STAT3) and not SMAC	1	1	1
The equation does not hold.
No global attractor for apoptosis
[truncated: 29 more columns]

[truncated: 3 more sheets: (k)Global attractor2_a3b1, (l)Global attractor1_a3b2, (m)Global attractor2_a3b2]
