# Supplementary material for: An efficient algorithm for identifying primary phenotype attractors of a large-scale Boolean network
Source: BMC Syst Biol. 2016 Oct 7;10:95. doi: 10.1186/s12918-016-0338-4 (PMC5055661; doi:10.1186/s12918-016-0338-4)
Supplement: Additional file 6: — Attractors for apoptosis in the simplified cancer pathways (SCP) model. (XLSX 53 kb) [file 12918_2016_338_MOESM6_ESM.xlsx]

## Sheet: (a)Original update rules
	For simplicity we omit the symbol sgn in the update rules. For example we write AcidLactic*=LDHA instead of AcidLactic*=sgn(LDHA)
	Original ID	Update rules for nodes in the simplified cancer pathways (SCP)
	95	AcidLactic*	LDHA								ROS		0	*										95	AcidLactic	0	*							95	AcidLactic	0	*								95	AcidLactic	LDHA
	25	AKT*	PIP3+PDK1-1								ROS		0	*										25	AKT	PIP3								25	AKT	PIP3									25	AKT	PIP3+PDK1-1
	10	AMP/ATP*	-Nutrients+1								PI3K		1	*										10	AMP/ATP	0	*							10	AMP/ATP	0	*								10	AMP/ATP	0	*
	73	AMPK*	-GFs+AMP/ATP+HIF1+ATM/ATR+1								0		0	*	*									73	AMPK	1	*							73	AMPK	1	*								73	AMPK	1
	28	APC*	PTEN+1								1		1		*									28	APC	1	*							28	APC	1	*								28	APC	1	*
	76	Apoptosis*	Caspase8+Caspase9								(STAT3 or NFKB) and not P53		not P53											76	Apoptosis	Caspase9								76	Apoptosis	Caspase9									76	Apoptosis	Caspase9
	88	ATM/ATR*	DnaDamage								0		0	*	*									88	ATM/ATR	0	*							88	ATM/ATR	0	*								88	ATM/ATR	0
	31	b_cat*	-GSK_3/APC-p53+1								FADD and not CFLIP		0	*										31	b_cat	-GSK_3/APC-p53+1								31	b_cat	-GSK_3/APC-p53+1									31	b_cat	-GSK_3/APC-p53+1
	47	BAD*	-RAF-p90-AKT-HIF1+1								CYTC and not IAP		0	*										47	BAD	0	*							47	BAD	0	*								47	BAD	0
	68	Bak*	Caspase8								0		0	*	*									68	Bak	0	*							68	Bak	0	*								68	Bak	0	*
	46	BAX*	-HIF1+p53-Bcl_2-JNK								NFKB		1	*										46	BAX	0	*							46	BAX	0	*								46	BAX	0
	45	Bcl_2*	2*NFKB-p53-BAX-BAD								TNFR		TNFR											45	Bcl_2	2*NFKB-p53								45	Bcl_2	2*NFKB-p53									45	Bcl_2	2*NFKB-p53-BAX-BAD
	48	Bcl_XL*	-p53-BAD+1								1		1	*	*									48	Bcl_XL	-p53+1								48	Bcl_XL	-p53+1									48	Bcl_XL	-p53-BAD+1
	67	Caspase8*	FADD								MOMP		0	*										67	Caspase8	0	*							67	Caspase8	0	*								67	Caspase8	0	*
	75	Caspase9*	Cytoc/APAF1								PGE2		PGE2											75	Caspase9	Cytoc/APAF1								75	Caspase9	Cytoc/APAF1									75	Caspase9	Cytoc/APAF1
	57	cdc20*	CycB-cdh1								1		1	*	*									57	cdc20	0	*							57	cdc20	0	*								57	cdc20	CycB-cdh1
	56	cdh1*	-CycA-CycB+cdc20+1								CTL		CTL											56	cdh1	-CycA+1								56	cdh1	-CycA+1									56	cdh1	-CycA-CycB+cdc20+1
	82	cdh1/UbcH10*	cdh1+UbcH10-1								TNFR or FAS		TNFR or FAS											82	cdh1/UbcH10	cdh1+UbcH10-1								82	cdh1/UbcH10	cdh1+UbcH10-1									82	cdh1/UbcH10	cdh1+UbcH10-1
	89	CHK1/2*	ATM/ATR								1		1	*	*									89	CHK1/2	0	*							89	CHK1/2	0	*								89	CHK1/2	ATM/ATR
	35	COX412*	HIF1								1		1	*	*									35	COX412	1	*							35	COX412	1	*								35	COX412	1
	52	CycA*	CycA-Rb-cdc20-p27-p21+E2F/CyclinE+cdh1/UbcH10								0		0	*	*									52	CycA	CycA-Rb-p27+cdh1/UbcH10-1								52	CycA	CycA-Rb-p27+cdh1/UbcH10-1									52	CycA	CycA-Rb-cdc20-p27-p21+E2F/CyclinE+cdh1/UbcH10
	53	CycB*	-p53-cdh1-cdc20-p27-p21+1								(NFKB or STAT3) and not SMAC		1											53	CycB	0	*							53	CycB	0	*								53	CycB	-p53-cdh1-cdc20-p27-p21+1
	54	CycD*	NFKB-2*GSK_3+Myc/Max-p27-p21-p15-FOXO+FosJun+TCF+Gli								not IKK		0											54	CycD	NFKB-2*GSK_3-p27-FOXO+TCF-1								54	CycD	NFKB-2*GSK_30-p27-FOXO+TCF-1									54	CycD	NFKB-2*GSK_3+Myc/Max-p27-p21-p15-FOXO+FosJun+TCF
	55	CycE*	-Rb+E2F-CycA-p27-p21								AKT or TNFR		1											55	CycE	0	*							55	CycE	0	*								55	CycE	-Rb+E2F-CycA-p27-p21
	74	Cytoc/APAF1*	-AKT+p53-BCL_2+BAX-Bcl_XL+Caspase8+Bak								not SOCS		0	*										74	Cytoc/APAF1	-AKT+p53-BCL_2-Bcl_XL								74	Cytoc/APAF1	-AKT+p53-BCL_2-Bcl_XL									74	Cytoc/APAF1	-AKT+p53-BCL_2+BAX-Bcl_XL
	8	DnaDamage*	Mutagen+ROS								ASK1 or MEKK1		MEKK1											8	DnaDamage	0	*							8	DnaDamage	0	*								8	DnaDamage	0	*
	90	DNARepair*	ATM/ATR								JNK		JNK											90	DNARepair	0	*							90	DNARepair	0	*								90	DNARepair	ATM/ATR
	27	Dsh*	WNT								(P53 and AKT) and not ATM		P53											27	Dsh	WNT								27	Dsh	WNT									27	Dsh	WNT
	77	E_cadh*	-NFKB-Slug-Snail+3								1		1	*	*									77	E_cadh	-NFKB-Slug-Snail+3								77	E_cadh	-NFKB-Slug-Snail+3									77	E_cadh	-NFKB-Slug-Snail+3
	50	E2F*	-2*Rb-CycA-CycB+E2F+1								TNFR		TNFR											50	E2F	-2*Rb-CycA+E2F+1								50	E2F	-2*Rb-CycA+E2F+1									50	E2F	-2*Rb-CycA-CycB+E2F+1
	81	E2F/CyclinE*	E2F+CycE-1								TBID and not BCL2		0	*										81	E2F/CyclinE	0	*							81	E2F/CyclinE	0	*								81	E2F/CyclinE	E2F+CycE-1
	92	eEF2*	-eEF2K+1								not IKB		1	*										92	eEF2	0	*							92	eEF2	0	*								92	eEF2	-eEF2K+1
	91	eEF2K*	p90+p70								0		P53		*									91	eEF2K	1	*							91	eEF2K	1	*								91	eEF2K	p90+p70
	23	ERK*	RAF								(PTEN or JNK or ATM) and not MDM2		JNK and not MDM2											23	ERK	RAF								23	ERK	RAF									23	ERK	RAF
	66	FADD*	TNFa								COX2		COX2											66	FADD	0	*							66	FADD	0	*								66	FADD	0	*
	71	FosJun*	ERK+JNK								not PTEN		1	*										71	FosJun	1	*							71	FosJun	1	*								71	FosJun	ERK+JNK
	70	FOXO*	-2*AKT+1								0		0	*	*									70	FOXO	-2*AKT+1								70	FOXO	-2*AKT+1									70	FOXO	-2*AKT+1
	2	GFs*	input								P53 and not (NFKB or JUN)		0	*										2	GFs	0	*							2	GFs	0	*								2	GFs	0	*
	6	Gli*	input								1		1	*	*									6	Gli	0	*							6	Gli	0	*								6	Gli	0	*
	78	Glut_1*	AKT+HIF1+Myc/Max-1								1		1	*	*									78	Glut_1	AKT								78	Glut_1	AKT									78	Glut_1	AKT+Myc/Max
	84	GSH*	NFKB+Myc/Max+p21								TNFR and not SOD		0	*										84	GSH	1	*							84	GSH	1	*								84	GSH	NFKB+Myc/Max+p21
	29	GSK_3*	-p90-AKT-Dsh-mTOR+3								NFKB or STAT3		1	*										29	GSK_3	-AKT-Dsh+2								29	GSK_3	-AKT-Dsh+2									29	GSK_3	-p90-AKT-Dsh-mTOR+3
	30	GSK_3/APC*	APC+GSK_3-1								1		1	*	*									30	GSK_3/APC	GSK_3								30	GSK_3/APC	GSK_3									30	GSK_3/APC	GSK_3
	34	HIF1*	Hypoxia+mTOR-2*VHL-PHDs+Myc/Max-p53-FOXO+2								MOMP		0	*										34	HIF1	1	*							34	HIF1	1	*								34	HIF1	1	*
	79	hTERT*	NF1+NFKB+AKT+HIF1+Myc/Max-p53-SmadMiz_1-eEF2-4								0		0	*	*									79	hTERT	0	*							79	hTERT	0	*								79	hTERT	NF1+NFKB+AKT+Myc/Max-p53-SmadMiz_1-eEF2-3
	5	Hypoxia*	input								NFKB		1	*										5	Hypoxia	1	*							5	Hypoxia	1	*								5	Hypoxia	1	*
	20	IKK*	PKC+AKT+mTOR-PHDs-p53+TAK1								P53 or FADD		P53 or FADD											20	IKK	PKC+AKT-p53								20	IKK	PKC+AKT-p53									20	IKK	PKC+AKT+mTOR-p53
	69	JNK*	TGFb								1		1	*	*									69	JNK	1	*							69	JNK	1	*								69	JNK	TGFb
	94	LDHA*	HIF1+Myc/Max-1								JAK		1	*										94	LDHA	0	*							94	LDHA	0	*								94	LDHA	Myc/Max
	40	Max*	1								STAT3		1	*										40	Max	1	*							40	Max	1	*								40	Max	1	*
	61	Mdm2*	AKT+p53-p14-ATM/ATR+1								CASP8 and not BCL2		0	*										61	Mdm2	1	*							61	Mdm2	1	*								61	Mdm2	AKT+p53-p14-ATM/ATR+1
	86	Miz_1*	-Myc/Max+1								0		0	*	*									86	Miz_1	1	*							86	Miz_1	1	*								86	Miz_1	-Myc/Max+1
	33	mTOR*	RAGS+AKT+RHEB-AMPK-1								TNFA		TNFA											33	mTOR	0	*							33	mTOR	0	*								33	mTOR	AKT+RHEB-AMPK-1
	1	Mutagen*	input								0		0	*	*									1	Mutagen	0	*							1	Mutagen	0	*								1	Mutagen	0	*
	41	MXI1*	HIF1								MAC		MAC											41	MXI1	1	*							41	MXI1	1	*								41	MXI1	1
	39	Myc*	NFKB+ERK-HIF1+E2F+FosJun+TCF+Gli-1								not IFNG		IL4 and not IFNG											39	Myc	NFKB+ERK+E2F+TCF-1								39	Myc	NFKB+ERK+E2F+TCF-1									39	Myc	NFKB+ERK+E2F+FosJun+TCF-2
	38	Myc/Max*	-TGFb+Myc+Max-MXI1-SmadE2F-1								0		(IL12 or IFNG) and not (IL10 or IL4)		*									38	Myc/Max	0	*							38	Myc/Max	0	*								38	Myc/Max	-TGFb+Myc-MXI1-SmadE2F
	11	NF1*	-PKC+1								0		0	*	*									11	NF1	-PKC+1								11	NF1	-PKC+1									11	NF1	-PKC+1
	21	NFKB*	PIP3+2IKK-E_cadh+Snail-1								(IFNG or CCL2) and not IL10		not IL10											21	NFKB	PIP3+2IKK-E_cadh+Snail-1								21	NFKB	PIP3+2IKK-E_cadh+Snail-1									21	NFKB	PIP3+2IKK-E_cadh+Snail-1
	3	Nutrients*	input								1		1	*	*									3	Nutrients	1	*							3	Nutrients	1	*								3	Nutrients	1	*
	51	p14*	Ras+Myc/Max+E2F-3								1		DC or TH2		*									51	p14	0	*							51	p14	0	*								51	p14	Ras+Myc/Max+E2F-3
	65	p15*	SmadMiz_1+Miz_1								1		DC or MAC		*									65	p15	1	*							65	p15	1	*								65	p15	SmadMiz_1+Miz_1
	60	p21*	-AKT+HIF1-Myc/Max+p53+SmadMiz_1-hTERT+1								TH2		TH2											60	p21	1	*							60	p21	1	*								60	p21	-AKT-Myc/Max+p53+SmadMiz_1-hTERT+2
	59	p27*	-AKT+HIF1-Myc/MAX-CycA-CycB-CycD+SmadMiz_1+1								CTL		TH1 or CTL											59	p27	-AKT-CycA-CycD+3								59	p27	-AKT-CycA-CycD+3									59	p27	-AKT-Myc/MAX-CycA-CycB-CycD+SmadMiz_1+2
	44	p53*	HIF1-Bcl_2-Mdm2+CHK1/2+1								IFNG		IFNG											44	p53	-Bcl_2+1								44	p53	-Bcl_2+1									44	p53	-Bcl_2-Mdm2+CHK1/2+2
	9	p53/Mdm2*	p53+Mdm2-1								1		not IL10		*									9	p53/Mdm2	p53								9	p53/Mdm2	p53									9	p53/Mdm2	p53+Mdm2-1
	93	p53/PTEN*	PTEN+p53-1								NFKB		1	*										93	p53/PTEN	p53								93	p53/PTEN	p53									93	p53/PTEN	p53
	87	p70*	PDK1+mTOR								1		not P21		*									87	p70	1	*							87	p70	1	*								87	p70	PDK1+mTOR
	24	p90*	PDK1+ERK								0		0	*	*									24	p90	1	*							24	p90	1	*								24	p90	PDK1+ERK
	19	PDK1*	PIP3+HIF1+Myc/Max								1		1	*	*									19	PDK1	1	*							19	PDK1	1	*								19	PDK1	1
	37	PHDs*	-Hypoxia+ROS+1																					37	PHDs	0	*							37	PHDs	0	*								37	PHDs	0	*
	16	PI3K*	Ras+hTERT																					16	PI3K	Ras								16	PI3K	Ras									16	PI3K	Ras+hTERT
	18	PIP3*	PI3K-PTEN-p53/PTEN+1																					18	PIP3	PI3K-p53/PTEN								18	PIP3	PI3K-p53/PTEN									18	PIP3	PI3K-p53/PTEN
	12	PKC*	RTK+WNT																					12	PKC	WNT								12	PKC	WNT									12	PKC	WNT
	17	PTEN*	1																					17	PTEN	1	*							17	PTEN	1	*								17	PTEN	1	*
	22	RAF*	PKC+Ras																					22	RAF	PKC+Ras								22	RAF	PKC+Ras									22	RAF	PKC+Ras
	14	RAGS*	Nutrients-Hypoxia																					14	RAGS	0	*							14	RAGS	0	*								14	RAGS	0	*
	15	Ras*	-NF1+RTK+1																					15	Ras	-NF1+1								15	Ras	-NF1+1									15	Ras	-NF1+1
	49	Rb*	-CycA-CycB-CycD-CycE-Mdm2+2																					49	Rb	-CycA-CycD+1								49	Rb	-CycA-CycD+1									49	Rb	-CycA-CycB-CycD-CycE-Mdm2+2
	43	RHEB*	-TSC1/TSC2+1																					43	RHEB	-TSC1/TSC2+1								43	RHEB	-TSC1/TSC2+1									43	RHEB	-TSC1/TSC2+1
	72	ROS*	-COX412-GSH																					72	ROS	0	*							72	ROS	0	*								72	ROS	0	*
	13	RTK*	GFs																					13	RTK	0	*							13	RTK	0	*								13	RTK	0	*
	32	Slug*	-p53/Mdm2+NFKB+TCF																					32	Slug	-p53/Mdm2+NFKB+TCF								32	Slug	-p53/Mdm2+NFKB+TCF									32	Slug	-p53/Mdm2+NFKB+TCF
	62	Smad*	TNFa+TGFb																					62	Smad	1	*							62	Smad	1	*								62	Smad	TGFb
	64	SmadE2F*	Smad																					64	SmadE2F	1	*							64	SmadE2F	1	*								64	SmadE2F	Smad
	63	SmadMiz_1*	Smad+Miz_1-1																					63	SmadMiz_1	1	*							63	SmadMiz_1	1	*								63	SmadMiz_1	Smad+Miz_1-1
	96	Snail*	NFKB-GSK_3-p53+Smad-1																					96	Snail	NFKB-GSK_3-p53								96	Snail	NFKB-GSK_3-p53									96	Snail	NFKB-GSK_3-p53+Smad-1
	83	TAK1*	TNFa																					83	TAK1	0	*							83	TAK1	0	*								83	TAK1	0	*
	85	TCF*	b_cat-TAK1																					85	TCF	b_cat								85	TCF	b_cat									85	TCF	b_cat
	7	TGFb*	HIF1																					7	TGFb	1	*							7	TGFb	1	*								7	TGFb	1
	4	TNFa*	input																					4	TNFa	0	*							4	TNFa	0	*								4	TNFa	0	*
	42	TSC1/TSC2*	-RAF-ERK-p90-AKT+HIF1+p53+AMPK+1																					42	TSC1/TSC2	-RAF-ERK-AKT+p53+2								42	TSC1/TSC2	-RAF-ERK-AKT+p53+2									42	TSC1/TSC2	-RAF-ERK-p90-AKT+p53+AMPK+2
	58	UbcH10*	CycA+CycB-cdh1+cdc20+UBCH10																					58	UbcH10	CycA-cdh1+UBCH10								58	UbcH10	CycA-cdh1+UBCH10									58	UbcH10	CycA+CycB-cdh1+cdc20+UBCH10
	80	VEGF*	HIF1+Myc/Max																					80	VEGF	1	*							80	VEGF	1	*								80	VEGF	1
	36	VHL*	-Hypoxia-ROS+1																					36	VHL	0	*							36	VHL	0	*								36	VHL	0	*
	26	WNT*	-p53+Gli																					26	WNT	-p53								26	WNT	-p53									26	WNT	-p53

## Sheet: (b)SCCs
Node ID	Name		Node ID	SCC ID	number of nodes in SCC
1	Mutagen		8	1
2	GFs		1	2
3	Nutrients		76	3
4	TNFa		75	4
5	Hypoxia		74	5
6	Gli		48	6
7	TGFb		78	7
8	DnaDamage		80	8
9	p53/Mdm2		95	9
10	AMP/ATP		94	10
11	NF1		7	11	1
12	PKC		9	11	2
13	RTK		11	11	3
14	RAGS		12	11	4
15	Ras		15	11	5
16	PI3K		16	11	6
17	PTEN		18	11	7
18	PIP3		19	11	8
19	PDK1		20	11	9
20	IKK		21	11	10
21	NFKB		22	11	11
22	RAF		23	11	12
23	ERK		24	11	13
24	p90		25	11	14
25	AKT		26	11	15
26	WNT		27	11	16
27	Dsh		29	11	17
28	APC		30	11	18
29	GSK_3		31	11	19
30	GSK_3/APC		32	11	20
31	b_cat		33	11	21
32	Slug		34	11	22
33	mTOR		35	11	23
34	HIF1		36	11	24
35	COX412		37	11	25
36	VHL		38	11	26
37	PHDs		39	11	27
38	Myc/Max		41	11	28
39	Myc		42	11	29
40	Max		43	11	30
41	MXI1		44	11	31
42	TSC1/TSC2		45	11	32
43	RHEB		46	11	33
44	p53		47	11	34
45	Bcl_2		49	11	35
46	BAX		50	11	36
47	BAD		51	11	37
48	Bcl_XL		52	11	38
49	Rb		53	11	39
50	E2F		54	11	40
51	p14		55	11	41
52	CycA		56	11	42
53	CycB		57	11	43
54	CycD		58	11	44
55	CycE		59	11	45
56	cdh1		60	11	46
57	cdc20		61	11	47
58	UbcH10		62	11	48
59	p27		63	11	49
60	p21		64	11	50
61	Mdm2		65	11	51
62	Smad		69	11	52
63	SmadMiz_1		70	11	53
64	SmadE2F		71	11	54
65	p15		72	11	55
66	FADD		73	11	56
67	Caspase8		77	11	57
68	Bak		79	11	58
69	JNK		81	11	59
70	FOXO		82	11	60
71	FosJun		84	11	61
72	ROS		85	11	62
73	AMPK		86	11	63
74	Cytoc/APAF1		87	11	64
75	Caspase9		91	11	65
76	Apoptosis		92	11	66
77	E_cadh		93	11	67
78	Glut_1		96	11	68
79	hTERT		13	12
80	VEGF		2	13
81	E2F/CyclinE		10	14
82	cdh1/UbcH10		14	15
83	TAK1		3	16
84	GSH		68	17
85	TCF		67	18
86	Miz_1		66	19
87	p70		83	20
88	ATM/ATR		4	21
89	CHK1/2		5	22
90	DNARepair		6	23
91	eEF2K		28	24
92	eEF2		17	25
93	p53/PTEN		40	26
94	LDHA		89	27
95	AcidLactic		88	28
96	Snail		90	28

## Sheet: (c)Semi-simplified update rules
										ESENs
	External values	Original update rules								Fixed values of external and secondary-external nodes			Semi-simplified update rules
		AcidLactic*	LDHA							AcidLactic*	0
		AKT*	PIP3+PDK1-1							AKT*	0
		AMP/ATP*	-Nutrients+1							AMP/ATP*	0
		AMPK*	-GFs+AMP/ATP+HIF1+ATM/ATR+1							AMPK*	1
		APC*	PTEN+1							APC*	1
		Apoptosis*	Caspase8+Caspase9							Apoptosis*	1
		ATM/ATR*	DnaDamage							ATM/ATR*	0
		b_cat*	-GSK_3/APC-p53+1							b_cat*	0
		BAD*	-RAF-p90-AKT-HIF1+1							BAD*	0
		Bak*	Caspase8							Bak*	0
		BAX*	-HIF1+p53-Bcl_2-JNK							BAX*	0
		Bcl_2*	2*NFKB-p53-BAX-BAD							Bcl_2*	0
		Bcl_XL*	-p53-BAD+1							Bcl_XL*	0
		Caspase8*	FADD							Caspase8*	0
		Caspase9*	Cytoc/APAF1							Caspase9*	1
		cdc20*	CycB-cdh1							cdc20*	0
		cdh1*	-CycA-CycB+cdc20+1							cdh1*	1
		cdh1/UbcH10*	cdh1+UbcH10-1							cdh1/UbcH10*	0
		CHK1/2*	ATM/ATR							CHK1/2*	0
		COX412*	HIF1							COX412*	1
		CycA*	CycA-Rb-cdc20-p27-p21+E2F/CyclinE+cdh1/UbcH10							CycA*	0
		CycB*	-p53-cdh1-cdc20-p27-p21+1							CycB*	0
		CycD*	NFKB-2*GSK_3+Myc/Max-p27-p21-p15-FOXO+FosJun+TCF+Gli							CycD*	0
		CycE*	-Rb+E2F-CycA-p27-p21							CycE*	0
		Cytoc/APAF1*	-AKT+p53-BCL_2+BAX-Bcl_XL+Caspase8+Bak							Cytoc/APAF1*	1
		DnaDamage*	Mutagen+ROS							DnaDamage*	0
		DNARepair*	ATM/ATR							DNARepair*	0
		Dsh*	WNT							Dsh	0
		E_cadh*	-NFKB-Slug-Snail+3							E_cadh*	1
		E2F*	-2*Rb-CycA-CycB+E2F+1							E2F*	0
		E2F/CyclinE*	E2F+CycE-1							E2F/CyclinE*	0
		eEF2*	-eEF2K+1							eEF2*	0
		eEF2K*	p90+p70							eEF2K*	1
		ERK*	RAF							ERK*	0
		FADD*	TNFa							FADD*	0
		FosJun*	ERK+JNK							FosJun*	1
		FOXO*	-2*AKT+1							FOXO*	1
	0	GFs*	input							GFs*	0
	0	Gli*	input							Gli*	0
		Glut_1*	AKT+HIF1+Myc/Max-1							Glut_1*	0
		GSH*	NFKB+Myc/Max+p21							GSH*	1
		GSK_3*	-p90-AKT-Dsh-mTOR+3							GSK_3*	1
		GSK_3/APC*	APC+GSK_3-1							GSK_3/APC*	1
		HIF1*	Hypoxia+mTOR-2*VHL-PHDs+Myc/Max-p53-FOXO+2							HIF1*	1
		hTERT*	NF1+NFKB+AKT+HIF1+Myc/Max-p53-SmadMiz_1-eEF2-4							hTERT*	0
	1	Hypoxia*	input							Hypoxia*	1
		IKK*	PKC+AKT+mTOR-PHDs-p53+TAK1							IKK*	0
		JNK*	TGFb							JNK*	1
		LDHA*	HIF1+Myc/Max-1							LDHA*	0
		Max*	1							Max*	1
		Mdm2*	AKT+p53-p14-ATM/ATR+1							Mdm2*	1
		Miz_1*	-Myc/Max+1							Miz_1*	1
		mTOR*	RAGS+AKT+RHEB-AMPK-1							mTOR*	0
	0	Mutagen*	input							Mutagen*	0
		MXI1*	HIF1							MXI1*	1
		Myc*	NFKB+ERK-HIF1+E2F+FosJun+TCF+Gli-1							Myc*	0
		Myc/Max*	-TGFb+Myc+Max-MXI1-SmadE2F-1							Myc/Max*	0
		NF1*	-PKC+1							NF1*	1
		NFKB*	PIP3+2IKK-E_cadh+Snail-1							NFKB	0
	1	Nutrients*	input							Nutrients*	1
		p14*	Ras+Myc/Max+E2F-3							p14*	0
		p15*	SmadMiz_1+Miz_1							p15*	1
		p21*	-AKT+HIF1-Myc/Max+p53+SmadMiz_1-hTERT+1							p21*	1
		p27*	-AKT+HIF1-Myc/MAX-CycA-CycB-CycD+SmadMiz_1+1							p27*	1
		p53*	HIF1-Bcl_2-Mdm2+CHK1/2+1							p53*	1
		p53/Mdm2*	p53+Mdm2-1							p53/Mdm2*	1
		p53/PTEN*	PTEN+p53-1							p53/PTEN*	1
		p70*	PDK1+mTOR							p70*	1
		p90*	PDK1+ERK							p90*	1
		PDK1*	PIP3+HIF1+Myc/Max							PDK1*	1
		PHDs*	-Hypoxia+ROS+1							PHDs*	0
		PI3K*	Ras+hTERT							PI3K*	0
		PIP3*	PI3K-PTEN-p53/PTEN+1							PIP3*	0
		PKC*	RTK+WNT							PKC	0
		PTEN*	1							PTEN*	1
		RAF*	PKC+Ras							RAF*	0
		RAGS*	Nutrients-Hypoxia							RAGS*	0
		Ras*	-NF1+RTK+1							Ras	0
		Rb*	-CycA-CycB-CycD-CycE-Mdm2+2							Rb*	1
		RHEB*	-TSC1/TSC2+1							RHEB*	0
		ROS*	-COX412-GSH							ROS*	0
		RTK*	GFs							RTK*	0
		Slug*	-p53/Mdm2+NFKB+TCF							Slug*	0
		Smad*	TNFa+TGFb							Smad*	1
		SmadE2F*	Smad							SmadE2F*	1
		SmadMiz_1*	Smad+Miz_1-1							SmadMiz_1*	1
		Snail*	NFKB-GSK_3-p53+Smad-1							Snail*
		TAK1*	TNFa							TAK1*	0
		TCF*	b_cat-TAK1							TCF*	0
		TGFb*	HIF1							TGFb*	1
	0	TNFa*	input							TNFa*	0
		TSC1/TSC2*	-RAF-ERK-p90-AKT+HIF1+p53+AMPK+1							TSC1/TSC2*	1
		UbcH10*	CycA+CycB-cdh1+cdc20+UBCH10							UbcH10*	0
		VEGF*	HIF1+Myc/Max							VEGF*	1
		VHL*	-Hypoxia-ROS+1							VHL*	0
		WNT*	-p53+Gli							WNT	0

## Sheet: (d)Fully-simplified update rule
						PSPNs
	Semi-simplified update rules					Fixed values of phenotype and secondary-phenotype nodes			Fully-simplified update rules

## Sheet: (e)Global attractor
	Global attractor of the SCP network
		t=1	t=2	t=2
			values	sgn(values)		values
	AcidLactic*	0	0	0		LDHA
	AKT*	0	0	0		PIP3+PDK1-1
	AMP/ATP*	0	0	0		-Nutrients+1
	AMPK*	1	2	1		-GFs+AMP/ATP+HIF1+ATM/ATR+1
	APC*	1	2	1		PTEN+1
	Apoptosis*	1	1	1		Caspase8+Caspase9
	ATM/ATR*	0	0	0		DnaDamage
	b_cat*	0	-1	0		-GSK_3/APC-p53+1
	BAD*	0	-1	0		-RAF-p90-AKT-HIF1+1
	Bak*	0	0	0		Caspase8
	BAX*	0	-1	0		-HIF1+p53-Bcl_2-JNK
	Bcl_2*	0	-1	0		2*NFKB-p53-BAX-BAD
	Bcl_XL*	0	0	0		-p53-BAD+1
	Caspase8*	0	0	0		FADD
	Caspase9*	1	1	1		Cytoc/APAF1
	cdc20*	0	-1	0		CycB-cdh1
	cdh1*	1	1	1		-CycA-CycB+cdc20+1
	cdh1/UbcH10*	0	0	0		cdh1+UbcH10-1
	CHK1/2*	0	0	0		ATM/ATR
	COX412*	1	1	1		HIF1
	CycA*	0	-3	0		CycA-Rb-cdc20-p27-p21+E2F/CyclinE+cdh1/UbcH10
	CycB*	0	-3	0		-p53-cdh1-cdc20-p27-p21+1
	CycD*	0	-5	0		NFKB-2*GSK_3+Myc/Max-p27-p21-p15-FOXO+FosJun+TCF+Gli
	CycE*	0	-3	0		-Rb+E2F-CycA-p27-p21
	Cytoc/APAF1*	1	1	1		-AKT+p53-BCL_2+BAX-Bcl_XL+Caspase8+Bak
	DnaDamage*	0	0	0		Mutagen+ROS
	DNARepair*	0	0	0		ATM/ATR
	Dsh*	0	0	0		WNT
	E_cadh*	1	3	1		-NFKB-Slug-Snail+3
	E2F*	0	-1	0		-2*Rb-CycA-CycB+E2F+1
	E2F/CyclinE*	0	-1	0		E2F+CycE-1
	eEF2*	0	0	0		-eEF2K+1
	eEF2K*	1	2	1		p90+p70
	ERK*	0	0	0		RAF
	FADD*	0	0	0		TNFa
	FosJun*	1	1	1		ERK+JNK
	FOXO*	1	1	1		-2*AKT+1
	GFs*	0	0	0		input
	Gli*	0	0	0		input
	Glut_1*	0	0	0		AKT+HIF1+Myc/Max-1
	GSH*	1	1	1		NFKB+Myc/Max+p21
	GSK_3*	1	2	1		-p90-AKT-Dsh-mTOR+3
	GSK_3/APC*	1	1	1		APC+GSK_3-1
	HIF1*	1	1	1		Hypoxia+mTOR-2*VHL-PHDs+Myc/Max-p53-FOXO+2
	hTERT*	0	-4	0		NF1+NFKB+AKT+HIF1+Myc/Max-p53-SmadMiz_1-eEF2-4
	Hypoxia*	1	1	1		input
	IKK*	0	-1	0		PKC+AKT+mTOR-PHDs-p53+TAK1
	JNK*	1	1	1		TGFb
	LDHA*	0	0	0		HIF1+Myc/Max-1
	Max*	1	1	1		1
	Mdm2*	1	2	1		AKT+p53-p14-ATM/ATR+1
	Miz_1*	1	1	1		-Myc/Max+1
	mTOR*	0	-2	0		RAGS+AKT+RHEB-AMPK-1
	Mutagen*	0	0	0		input
	MXI1*	1	1	1		HIF1
	Myc*	0	-1	0		NFKB+ERK-HIF1+E2F+FosJun+TCF+Gli-1
	Myc/Max*	0	-3	0		-TGFb+Myc+Max-MXI1-SmadE2F-1
	NF1*	1	1	1		-PKC+1
	NFKB*	0	-2	0		PIP3+2IKK-E_cadh+Snail-1
	Nutrients*	1	1	1		input
	p14*	0	-3	0		Ras+Myc/Max+E2F-3
	p15*	1	2	1		SmadMiz_1+Miz_1
	p21*	1	4	1		-AKT+HIF1-Myc/Max+p53+SmadMiz_1-hTERT+1
	p27*	1	3	1		-AKT+HIF1-Myc/MAX-CycA-CycB-CycD+SmadMiz_1+1
	p53*	1	1	1		HIF1-Bcl_2-Mdm2+CHK1/2+1
	p53/Mdm2*	1	1	1		p53+Mdm2-1
	p53/PTEN*	1	1	1		PTEN+p53-1
	p70*	1	1	1		PDK1+mTOR
	p90*	1	1	1		PDK1+ERK
	PDK1*	1	1	1		PIP3+HIF1+Myc/Max
	PHDs*	0	0	0		-Hypoxia+ROS+1
	PI3K*	0	0	0		Ras+hTERT
	PIP3*	0	-1	0		PI3K-PTEN-p53/PTEN+1
	PKC*	0	0	0		RTK+WNT
	PTEN*	1	1	1		1
	RAF*	0	0	0		PKC+Ras
	RAGS*	0	0	0		Nutrients-Hypoxia
	Ras*	0	0	0		-NF1+RTK+1
	Rb*	1	1	1		-CycA-CycB-CycD-CycE-Mdm2+2
	RHEB*	0	0	0		-TSC1/TSC2+1
	ROS*	0	-2	0		-COX412-GSH
	RTK*	0	0	0		GFs
	Slug*	0	-1	0		-p53/Mdm2+NFKB+TCF
	Smad*	1	1	1		TNFa+TGFb
	SmadE2F*	1	1	1		Smad
	SmadMiz_1*	1	1	1		Smad+Miz_1-1
	Snail*	0	-2	0		NFKB-GSK_3-p53+Smad-1
	TAK1*	0	0	0		TNFa
	TCF*	0	0	0		b_cat-TAK1
	TGFb*	1	1	1		HIF1
	TNFa*	0	0	0		input
	TSC1/TSC2*	1	3	1		-RAF-ERK-p90-AKT+HIF1+p53+AMPK+1
	UbcH10*	0	-1	0		CycA+CycB-cdh1+cdc20+UBCH10
	VEGF*	1	1	1		HIF1+Myc/Max
	VHL*	0	0	0		-Hypoxia-ROS+1
	WNT*	0	-1	0		-p53+Gli
