# Supplementary material for: An efficient algorithm for identifying primary phenotype attractors of a large-scale Boolean network
Source: BMC Syst Biol. 2016 Oct 7;10:95. doi: 10.1186/s12918-016-0338-4 (PMC5055661; doi:10.1186/s12918-016-0338-4)
Supplement: Additional file 11: — Attractors for proliferation in the reduced CACC model. (XLSX 38 kb) [file 12918_2016_338_MOESM11_ESM.xlsx]

## Sheet: (a)Original update rules
Update rules for nodes in the reduced CACC network
AKT*	not PTEN
BCATENIN*	not(P53 and GSK3B)
CTL*	IFNG and not IL10
CYCLIND1*	(BCATENIN or STAT3 or JUN) and not GSK3B
GSK3B*	not(TNFR or AKT)
IFNG*	CTL
IKK*	AKT or TNFR
IL10*	not IFNG
JAK*	not SOCS
JNK*	TNFR
JUN*	JNK and not GSK3B
MAC*	(IFNG or NFKB) and not IL10
MDM2*	(P53 and AKT) and not GSK3B
NFKB*	IKK
P21*	P53 and not GSK3B
P53*	(PTEN or JNK) and not MDM2
PTEN*	P53 and not(NFKB or JUN)
SOCS*	STAT3
STAT3*	JAK
TNFR*	MAC
Proliferation*	CYCLIND1 and not P21

## Sheet: (b)Semi-simplified update rules
								ESENs
	External values	Original update rules						Fixed values of external and secondary-external nodes			Semi-simplified update rules
		AKT*	not PTEN								AKT*	not PTEN
		BCATENIN*	not (P53 and GSK3B)								BCATENIN*	not (P53 and GSK3B)
		CTL*	IFNG and not IL10								CTL*	IFNG and not IL10
		CYCLIND1*	(BCATENIN or STAT3 or JUN) and not GSK3B								CYCLIND1*	(BCATENIN or STAT3 or JUN) and not GSK3B
		GSK3B*	not (TNFR or AKT)								GSK3B*	not (TNFR or AKT)
		IFNG*	CTL								IFNG*	CTL
		IKK*	AKT or TNFR								IKK*	AKT or TNFR
		IL10*	not IFNG								IL10*	not IFNG
		JAK*	not SOCS								JAK*	not SOCS
		JNK*	TNFR								JNK*	TNFR
		JUN*	JNK and not GSK3B								JUN*	JNK and not GSK3B
		MAC*	(IFNG or NFKB) and not IL10								MAC*	(IFNG or NFKB) and not IL10
		MDM2*	(P53 and AKT) and not GSK3B								MDM2*	(P53 and AKT) and not GSK3B
		NFKB*	IKK								NFKB*	IKK
		P21*	P53 and not GSK3B								P21*	P53 and not GSK3B
		P53*	(PTEN or JNK) and not MDM2								P53*	(PTEN or JNK) and not MDM2
		PTEN*	P53 and not (NFKB or JUN)								PTEN*	P53 and not (NFKB or JUN)
		SOCS*	STAT3								SOCS*	STAT3
		STAT3*	JAK								STAT3*	JAK
		TNFR*	MAC								TNFR*	MAC
		PROLIFERATION*	CYCLIND1 and not P21								PROLIFERATION*	CYCLIND1 and not P21

## Sheet: (c)Fully-simplified update rule
																										PSPNs
	Semi-simplified update rule					Phenotype values	Semi-simplified update rule					Equivalent phenotype values	Semi-simplified update rules					Equivalent phenotype values	Semi-simplified update rules without eqivalent phenotype nodes				Semi-simplified update rules without eqivalent phenotype nodes			Fixed values of phenotype and secondary-phenotype nodes			Fully-simplified update rule
	AKT*	not PTEN					AKT*	not PTEN					AKT*	not PTEN					AKT*	1			AKT*	1		AKT*	1
	BCATENIN*	not (P53 and GSK3B)					BCATENIN*	not (P53 and GSK3B)					BCATENIN*	not (P53 and GSK3B)					BCATENIN*	1			BCATENIN*	1		BCATENIN*	1
	CTL*	IFNG and not IL10					CTL*	IFNG and not IL10					CTL*	IFNG and not IL10					CTL*	IFNG and not IL10=0			CTL*	0		CTL*	0
	CYCLIND1*	(BCATENIN or STAT3 or JUN) and not GSK3B				1	CYCLIND1*	(BCATENIN or STAT3 or JUN) and not GSK3B				1	CYCLIND1*	(BCATENIN or STAT3 or JUN) and not GSK3B				1	CYCLIND1*				CYCLIND1*	1		CYCLIND1*	1
	GSK3B*	not (TNFR or AKT)					GSK3B*	not (TNFR or AKT)					GSK3B*	not (TNFR or AKT)				0	GSK3B*				GSK3B*	0		GSK3B*	0
	IFNG*	CTL					IFNG*	CTL					IFNG*	CTL					IFNG*	CTL=0			IFNG*	0		IFNG*	0
	IKK*	AKT or TNFR					IKK*	AKT or TNFR					IKK*	AKT or TNFR					IKK*	1			IKK*	1		IKK*	1
	IL10*	not IFNG					IL10*	not IFNG					IL10*	not IFNG					IL10*	not IFNG=1			IL10*	1		IL10*	1
	JAK*	not SOCS					JAK*	not SOCS					JAK*	not SOCS					JAK*	not SOCS			JAK*	not SOCS					JAK*	not SOCS
	JNK*	TNFR					JNK*	TNFR					JNK*	TNFR					JNK*	TNFR=0			JNK*	0		JNK*	0
	JUN*	JNK and not GSK3B					JUN*	JNK and not GSK3B					JUN*	JNK and not GSK3B					JUN*	JNK=0			JUN*	0		JUN*	0
	MAC*	(IFNG or NFKB) and not IL10					MAC*	(IFNG or NFKB) and not IL10					MAC*	(IFNG or NFKB) and not IL10					MAC*	not IL10=0			MAC*	0		MAC*	0
	MDM2*	(P53 and AKT) and not GSK3B					MDM2*	(P53 and AKT) and not GSK3B					MDM2*	(P53 and AKT) and not GSK3B					MDM2*	0			MDM2*	0		MDM2*	0
	NFKB*	IKK					NFKB*	IKK					NFKB*	IKK					NFKB*	1			NFKB*	1		NFKB*	1
	P21*	P53 and not GSK3B				0	P21*	P53 and not GSK3B				0	P21*	P53 and not GSK3B				0	P21*				P21*	0		P21*	0
	P53*	(PTEN or JNK) and not MDM2					P53*	(PTEN or JNK) and not MDM2					P53*	(PTEN or JNK) and not MDM2				0	P53*				P53*	0		P53*	0
	PTEN*	P53 and not (NFKB or JUN)					PTEN*	P53 and not (NFKB or JUN)					PTEN*	P53 and not (NFKB or JUN)					PTEN*	0			PTEN*	0		PTEN*	0
	SOCS*	STAT3					SOCS*	STAT3					SOCS*	STAT3					SOCS*	STAT3			SOCS*	STAT3					SOCS*	STAT3
	STAT3*	JAK					STAT3*	JAK					STAT3*	JAK					STAT3*	JAK			STAT3*	JAK					STAT3*	JAK
	TNFR*	MAC					TNFR*	MAC					TNFR*	MAC					TNFR*	MAC=0			TNFR*	0		TNFR*	0
	PROLIFERATION*	CYCLIND1 and not P21				1	PROLIFERATION*	CYCLIND1 and not P21				1	PROLIFERATION*	CYCLIND1 and not P21				1	PROLIFERATION*				PROLIFERATION*	1		PROLIFERATION*	1
						Process for finding secondary-phenotype equations						Process for finding secondary-phenotype equations
						PROLIFERATION=1						Note that						Candidates for secondary-phenotype equations					No secondary-phenotype equation						No secondary-phenotype equation
						if and only if (CYCLIND1, P21)=(1,0)						CYCLIND1=1						1=BCATENIN or STAT3 or JUN,
												if and only if 1=BCATENIN or STAT3 or JUN, 0=GSK3B						0=not (TNFR or AKT)
						Note that						if and only if 1=BCATENIN or STAT3 or JUN, GSK3B=0, 0=not (TNFR or AKT)						0=(PTEN or JNK) and not MDM2
						CYCLIND1=1 if and only if 1=(BCATENIN or STAT3 or JUN) and not GSK3B
						P21=0 if and only if 0=P53 and not GSK3B						Note that under the condition PROLIFERATION=1,
												P21=0						Inserting the fixed values(puple values) into the candidates gives that
												if and only if 0=P53 and not GSK3B=P53 and not 0=P53						the candidates are equivalent to 0=JNK.
												if and only if P53=0, 0=(PTEN or JNK) and not MDM2
																		Note that under the condition PROLIFERATION=1
												Then						0=JNK
												PROLIFERATION=1						if and only if
												if and only if (CYCLIND1, P21)=(1,0)						(TNFR,MAC,IL10,IFNG,CTL)=(0,0,1,0,0)
												if and only if (CYCLIND1, P21)=(1,0)
													1=BCATENIN or STAT3 or JUN, GSK3B=0, 0=not (TNFR or AKT)					Therefore there exists no secondary-phenotype equation.
													P53=0, 0=(PTEN or JNK) and not MDM2

## Sheet: (d)V(1,1)attractor
Attractors of V(1,1)
	SOCS*	STAT3	0	1
	STAT3*	JAK	1	0
	JAK*	not SOCS	1	1
				t=0				t=1				t=2				t=3				t=4				t=5				t=6				t=7
				SOCS	STAT3	JAK		SOCS	STAT3	JAK		SOCS	STAT3	JAK		SOCS	STAT3	JAK		SOCS	STAT3	JAK		SOCS	STAT3	JAK		SOCS	STAT3	JAK		SOCS	STAT3	JAK
				0	0	0		0	0	1		0	1	1		1	1	1		1	1	0		1	0	0		0	0	0		0	0	1
				0	0	1		0	1	1		1	1	1		1	1	0		1	0	0		0	0	0		0	0	1		0	1	1
				0	1	0		1	0	1		0	1	0		1	0	1		0	1	0		1	0	1		0	1	0		1	0	1
				1	0	0		0	0	0		0	0	1		0	1	1		1	1	1		1	1	0		1	0	0		0	0	0
				0	1	1		1	1	1		1	1	0		1	0	0		0	0	0		0	0	1		0	1	1		1	1	1
				1	0	1		0	1	0		1	0	1		0	1	0		1	0	1		0	1	0		1	0	1		0	1	0
				1	1	0		1	0	0		0	0	0		0	0	1		0	1	1		1	1	1		1	1	0		1	0	0
				1	1	1		1	1	0		1	0	0		0	0	0		0	0	1		0	1	1		1	1	1		1	1	0

## Sheet: (e)Global attractor-period2
Global attractor for proliferation in the reduced CACC network
SOCS STAT3 JAK: 010, 101(period 2)
	t=1	t=2	t=3		Original update rules
AKT*	1	1	1		AKT*	not PTEN
BCATENIN*	1	1	1		BCATENIN*	not (P53 and GSK3B)
CTL*	0	0	0		CTL*	IFNG and not IL10
CYCLIND1*	1	1	1		CYCLIND1*	(BCATENIN or STAT3 or JUN) and not GSK3B
GSK3B*	0	0	0		GSK3B*	not (TNFR or AKT)
IFNG*	0	0	0		IFNG*	CTL
IKK*	1	1	1		IKK*	AKT or TNFR
IL10*	1	1	1		IL10*	not IFNG
JAK*	0	1	0		JAK*	not SOCS
JNK*	0	0	0		JNK*	TNFR
JUN*	0	0	0		JUN*	JNK and not GSK3B
MAC*	0	0	0		MAC*	(IFNG or NFKB) and not IL10
MDM2*	0	0	0		MDM2*	(P53 and AKT) and not GSK3B
NFKB*	1	1	1		NFKB*	IKK
P21*	0	0	0		P21*	P53 and not GSK3B
P53*	0	0	0		P53*	(PTEN or JNK) and not MDM2
PTEN*	0	0	0		PTEN*	P53 and not (NFKB or JUN)
SOCS*	0	1	0		SOCS*	STAT3
STAT3*	1	0	1		STAT3*	JAK
TNFR*	0	0	0		TNFR*	MAC
PROLIFERATION*	1	1	1		PROLIFERATION*	CYCLIND1 and not P21
Cyclic attractor of length 2

## Sheet: (f)Global attractor-period6
Global attractor for proliferation in the reduced CACC network
SOCS STAT3 JAK: 111, 110, 100, 000, 001, 011(period 6)
	t=1	t=2	t=3	t=4	t=5	t=6	t=7		Original update rules
AKT*	1	1	1	1	1	1	1		AKT*	not PTEN
BCATENIN*	1	1	1	1	1	1	1		BCATENIN*	not (P53 and GSK3B)
CTL*	0	0	0	0	0	0	0		CTL*	IFNG and not IL10
CYCLIND1*	1	1	1	1	1	1	1		CYCLIND1*	(BCATENIN or STAT3 or JUN) and not GSK3B
GSK3B*	0	0	0	0	0	0	0		GSK3B*	not (TNFR or AKT)
IFNG*	0	0	0	0	0	0	0		IFNG*	CTL
IKK*	1	1	1	1	1	1	1		IKK*	AKT or TNFR
IL10*	1	1	1	1	1	1	1		IL10*	not IFNG
JAK*	1	0	0	0	1	1	1		JAK*	not SOCS
JNK*	0	0	0	0	0	0	0		JNK*	TNFR
JUN*	0	0	0	0	0	0	0		JUN*	JNK and not GSK3B
MAC*	0	0	0	0	0	0	0		MAC*	(IFNG or NFKB) and not IL10
MDM2*	0	0	0	0	0	0	0		MDM2*	(P53 and AKT) and not GSK3B
NFKB*	1	1	1	1	1	1	1		NFKB*	IKK
P21*	0	0	0	0	0	0	0		P21*	P53 and not GSK3B
P53*	0	0	0	0	0	0	0		P53*	(PTEN or JNK) and not MDM2
PTEN*	0	0	0	0	0	0	0		PTEN*	P53 and not (NFKB or JUN)
SOCS*	1	1	1	0	0	0	1		SOCS*	STAT3
STAT3*	1	1	0	0	0	1	1		STAT3*	JAK
TNFR*	0	0	0	0	0	0	0		TNFR*	MAC
PROLIFERATION*	1	1	1	1	1	1	1		PROLIFERATION*	CYCLIND1 and not P21
Cyclic attractor of length 6
