# Supplementary material for: An efficient algorithm for identifying primary phenotype attractors of a large-scale Boolean network
Source: BMC Syst Biol. 2016 Oct 7;10:95. doi: 10.1186/s12918-016-0338-4 (PMC5055661; doi:10.1186/s12918-016-0338-4)
Supplement: Additional file 13: — Attractor in the logical T-cell signaling model. (XLSX 19 kb) [file 12918_2016_338_MOESM13_ESM.xlsx]

## Sheet: (a)Update rule
Update rules for nodes in the logical T-cell signaling model
input	CD45
input	CD4
input	TCRlig
API*	Jun&Fos
Calcin*	Caplus
Caplus*	IP3
cCbl*	ZAP70
CRE*	CREB
CREB*	Rsk
DAG*	PLCg(act)
ERK*	MEK
Fos*	ERK
Fyn*	(Lck&CD45)|(TCRbind&CD45)
Gads*	LAT
Grb2Sos*	LAT
IkB*	!IKKbeta
IKKbeta*	PKCth
IP3*	PLCg(act)
Itk*	ZAP70&SLP76
JNK*	SEK
Jun*	JNK
LAT*	ZAP70
Lck*	!PAGCsk&CD4&CD45
MEK*	Raf
NFAT*	Calcin
NFkB*	!IkB
PAGCsk*	Fyn|!TCRbind
PKCth*	DAG
PLCg(act)*	ZAP70&SLP76&PLCg(bind)&(Rik|Itk)
PLCg(bind)*	LAT
Raf*	Ras
Ras*	Grb2Sos|RasGRPI
RasGRPI*	PKCth&DAG
Rik*	Lck
Rsk*	ERK
SEK*	PKCth
SLP76*	Gads
TCRbind*	TCRlig&!cCbl
TCRphos*	Fyn|(TCRbind&Lck)
ZAP70*	TCRphos&Lck&!cCbl
output	API
output	CRE
output	NFAT
output	NFkB

## Sheet: (b)SCCs
Strongly connected components(SCCs)
Node ID	Name		Node ID	SCC ID
1	CD45		22	1
2	CD4		21	2
3	TCRlig		20	3
4	TCRbind		19	4
5	PAGCsk		15	5
6	cCbl		32	6
7	Fyn		31	7
8	Lck		30	8
9	TCRphos		34	9
10	Rlk		33	10
11	ZAP-70		29	11
12	LATphop		28	12
13	Gads		27	13
14	SLP76		26	14
15	Itk		24	15
16	Grb2Sas		23	16
17	PLCgbind		18	17
18	PLCgact		14	18
19	IP3		13	19
20	Caplus		16	20
21	Calcin		17	21
22	NFAT		12	22
23	DAG		10	23
24	RasGRP1		4	24
25	PKCth		5	24
26	Ras		6	24
27	Raf		7	24
28	MEK		8	24
29	ERK		9	24
30	Rsk		11	24
31	CREB		1	25
32	CRE		2	26
33	Fos		3	27
34	AP1		35	28
35	JUN		36	29
36	JNK		37	30
37	SEK		40	31
38	IKKbeta		39	32
39	IkB		38	33
40	NFkB		25	34
Result1.	The number of strongly connected components(SCCs) is 34.
Result2.	The model contains only one SCC(ID 24) with more than one node.

## Sheet: (c)Global attractor
Global attractor in the logical T-cell signaling model
	t=1	t=2			Original update rules
CD45	1	1			input	CD45
CD4	1	1			input	CD4
TCRlig	1	1			input	TCRlig
API	0	0			API*	Jun&Fos
Calcin	0	0			Calcin*	Caplus
Caplus	0	0			Caplus*	IP3
cCbl	0	0			cCbl*	ZAP70
CRE	0	0			CRE*	CREB
CREB	0	0			CREB*	Rsk
DAG	0	0			DAG*	PLCg(act)
ERK	0	0			ERK*	MEK
Fos	0	0			Fos*	ERK
Fyn	1	1			Fyn*	(Lck&CD45)|(TCRbind&CD45)
Gads	0	0			Gads*	LAT
Grb2Sos	0	0			Grb2Sos*	LAT
IkB	1	1			IkB*	!IKKbeta
IKKbeta	0	0			IKKbeta*	PKCth
IP3	0	0			IP3*	PLCg(act)
Itk	0	0			Itk*	ZAP70&SLP76
JNK	0	0			JNK*	SEK
Jun	0	0			Jun*	JNK
LAT	0	0			LAT*	ZAP70
Lck	0	0			Lck*	!PAGCsk&CD4&CD45
MEK	0	0			MEK*	Raf
NFAT	0	0			NFAT*	Calcin
NFkB	0	0			NFkB*	!IkB
PAGCsk	1	1			PAGCsk*	Fyn|!TCRbind
PKCth	0	0			PKCth*	DAG
PLCg(act)	0	0			PLCg(act)*	ZAP70&SLP76&PLCg(bind)&(Rik|Itk)
PLCg(bind)	0	0			PLCgbind*	LAT
Raf	0	0			Raf*	Ras
Ras	0	0			Ras*	Grb2Sos|RasGRPI
RasGRPI	0	0			RasGRPI*	PKCth&DAG
Rik	0	0			Rik*	Lck
Rsk	0	0			Rsk*	ERK
SEK	0	0			SEK*	PKCth
SLP76	0	0			SLP76*	Gads
TCRbind	1	1			TCRbind*	TCRlig&!cCbl
TCRphos	1	1			TCRphos*	Fyn|(TCRbind&Lck)
ZAP70	0	0			ZAP70*	TCRphos&Lck&!cCbl
Point attractor
